# Supplementary material for: Ecological Partitioning and Body Size Differentiation Enable Coexistence of Closely Related Semi‐Arboreal Therates Tiger Beetles (Coleoptera: Cicindelidae)
Source: Ecol Evol. 2025 Nov 17;15(11):e72499. doi: 10.1002/ece3.72499 (PMC12620851; doi:10.1002/ece3.72499)
Supplement: Supplementary file 1 — Data S1: ece372499‐sup‐0001‐Supinfo.zip. [file ECE3-15-e72499-s001.zip]

Archive with 4 entries (4 files):
- ece372499-sup-0002-DataS2@Acal et al.Supplementary Table.xlsx
- ECE3_72499__author.zip
- ECE3_72499_Acal et al._Query 2_Supplementary Table.xlsx
- ece372499-sup-0001-DataS1@Acal et al.Raw Data.xlsx
