# Supplementary material for: Ecological Partitioning and Body Size Differentiation Enable Coexistence of Closely Related Semi‐Arboreal Therates Tiger Beetles (Coleoptera: Cicindelidae)
Source: Ecol Evol. 2025 Nov 17;15(11):e72499. doi: 10.1002/ece3.72499 (PMC12620851; doi:10.1002/ece3.72499)
Supplement: Supplementary file 1 — Data S1: ece372499‐sup‐0001‐Supinfo.zip. [file ECE3-15-e72499-s001.zip › ece372499-sup-0002-DataS2@Acal et al.Supplementary Table.xlsx]

## Sheet: TBL_RML Mann Whitney |U Test
Code.Coexeisting Pair	Sex	Trait	Species1	Species2	p.value	Z
AB	M	RML	T. fasciatus fasciatus	T. fulvipennis bidentatus	8.28e-24	-10.0614
AB	F	RML	T. fasciatus fasciatus	T. fulvipennis bidentatus	5.27e-12	-6.90279
AB	M	TBL	T. fasciatus fasciatus	T. fulvipennis bidentatus	2.12e-24	-10.1954
AB	F	TBL	T. fasciatus fasciatus	T. fulvipennis bidentatus	4.05e-12	-6.94093
AF	M	RML	T. fasciatus pseudolatreillei	T. fulvipennis bidentatus	9.18e-13	-7.14734
AF	F	RML	T. fasciatus pseudolatreillei	T. fulvipennis bidentatus	0.00103298	-3.33431
AF	M	TBL	T. fasciatus pseudolatreillei	T. fulvipennis bidentatus	9.22e-13	-7.14734
AF	F	TBL	T. fasciatus pseudolatreillei	T. fulvipennis bidentatus	0.00103298	-3.33431
CE	M	RML	T. coracinus coracinus	T. fasciatus quadrimaculatus	8.02e-14	7.47334
CE	F	RML	T. coracinus coracinus	T. fasciatus quadrimaculatus	2.35e-10	6.34035
CE	M	TBL	T. coracinus coracinus	T. fasciatus quadrimaculatus	4.19e-14	7.5594
CE	F	TBL	T. coracinus coracinus	T. fasciatus quadrimaculatus	2.37e-10	6.34035
DE	M	RML	T. fulvipennis everetti	T. fasciatus quadrimaculatus	1.9e-15	7.94957
DE	F	RML	T. fulvipennis everetti	T. fasciatus quadrimaculatus	2.15e-08	5.60964
DE	M	TBL	T. fulvipennis everetti	T. fasciatus quadrimaculatus	2.51e-15	7.91675
DE	F	TBL	T. fulvipennis everetti	T. fasciatus quadrimaculatus	2.16e-08	5.60964
