# Supplementary material for: Ecological Partitioning and Body Size Differentiation Enable Coexistence of Closely Related Semi‐Arboreal Therates Tiger Beetles (Coleoptera: Cicindelidae)
Source: Ecol Evol. 2025 Nov 17;15(11):e72499. doi: 10.1002/ece3.72499 (PMC12620851; doi:10.1002/ece3.72499)
Supplement: Supplementary file 1 — Data S1: ece372499‐sup‐0001‐Supinfo.zip. [file ECE3-15-e72499-s001.zip › ece372499-sup-0001-DataS1@Acal et al.Raw Data.xlsx]

## Sheet: Morphometric data
SPECIES	Sex	WE [mm]	EL [mm]	WH [mm]	WP [mm]	LH [mm]	LP [mm]	RML [mm]	Labrum length	TBL [mm]	CODE
Therates fulvipennis bidentatus	F	3.94	7.52	3.79	2.5	2.1	2.38	2.87	1.94	13.94	AB
Therates fulvipennis bidentatus	F	3.7	7.23	3.66	2.36	2.07	2.28	2.48	1.5	13.08	AB		LEGEND
Therates fulvipennis bidentatus	M	4.25	8.04	3.98	2.78	2.42	2.6	2.64	1.94	15	AB		CODE	SPECIES
Therates fulvipennis bidentatus	M	3.96	7.69	4.01	2.67	2.2	2.59	3.22	2.13	14.61	AB		A	T. fuvipennis bidentatus
Therates fulvipennis bidentatus	M	3.98	7.9	3.97	2.66	2.39	2.56	2.82	2	14.85	AB		B	T. fasciatus fasciatus
Therates fulvipennis bidentatus	M	3.83	7.72	3.87	2.55	2.25	2.5	2.74	1.95	14.42	AB		C	T. coracinus coracinus
Therates fulvipennis bidentatus	F	4.22	7.77	3.84	2.54	2.4	2.44	2.56	1.61	14.22	AB		D	T. fuvipennis everetti
Therates fulvipennis bidentatus	F	4.02	7.83	3.67	2.58	2.54	2.39	2.4	1.7	14.46	AB		E	T. fasciatus quadrimaculatus
Therates fulvipennis bidentatus	M	4.22	8.33	3.94	2.68	2.38	2.65	2.73	1.89	15.25	AB		F	T. fasciatus pseudolatreillei
Therates fulvipennis bidentatus	M	5.21	10.14	4.61	3.08	2.99	3.01	3.66	2.44	18.58	AB
Theratefulvipennis bidentatus	M	3.77	7.79	3.93	2.58	3.1	2.64	3.06	1.87	15.4	AB		CODE	Coexisting Pairs
Theratefulvipennis bidentatus	M	4.24	8.16	4.2	2.72	3.18	2.66	3.08	2.01	16.01	AB		AB = I	T. fuvipennis bidentatus	T. fasciatus fasciatus
Theratefulvipennis bidentatus	F	4.02	7.83	3.67	2.58	2.54	2.39	2.4	1.7	14.46	AB		AF = II	T. fuvipennis bidentatus	T. fasciatus pseudolatreillei
Therates fulvipennis bidentatus	F	5.88	10.29	4.72	3.21	3.23	3.06	3.88	2.73	19.31	AB		CE = III	T. coracinus coracinus	T. fasciatus quadrimaculatus
Therates fulvipennis bidentatus	M	4.87	9.76	4.72	3.3	3.33	3.09	4.05	2.65	18.83	AB		DE = IV	T. fuvipennis everetti	T. fasciatus quadrimaculatus
Therates fulvipennis bidentatus	M	3.99	7.96	3.96	2.59	2.27	2.51	2.86	1.99	14.73	AB
Therates fulvipennis bidentatus	F	4.08	8.26	3.97	2.68	2.52	2.59	2.83	1.95	15.32	AB
Therates fulvipennis bidentatus	M	4.23	8.52	4.15	2.74	2.39	2.59	3.2	2.16	15.66	AB
Therates fulvipennis bidentatus	M	3.92	7.98	3.84	2.68	2.43	2.52	2.94	2.17	15.1	AB
Therates fulvipennis bidentatus	F	4.12	7.75	3.81	2.52	2.38	2.45	2.61	1.95	14.53	AB
Therates fulvipennis bidentatus	M	3.72	7.39	3.81	2.54	2.33	2.47	2.95	2.02	14.21	AB
Therates fulvipennis bidentatus	M	3.95	8.04	3.93	2.8	2.34	2.68	3.17	2.12	15.18	AB
Therates fulvipennis bidentatus	M	4.12	8.09	4.08	2.8	2.46	2.66	3.22	2.3	15.51	AB
Therates fulvipennis bidentatus	F	3.97	7.85	3.84	2.56	2.39	2.54	2.94	2.22	15	AB
Therates fulvipennis bidentatus	M	3.64	7.53	3.6	2.47	2.09	2.33	2.45	1.82	13.77	AB
Therates fulvipennis bidentatus	M	3.92	7.87	3.77	2.64	2.51	2.6	3.09	2.16	15.14	AB
Therates fulvipennis bidentatus	F	3.89	7.42	3.76	2.39	2.22	2.3	2.61	1.86	13.8	AB
Therates fulvipennis bidentatus	M	3.8	7.83	3.85	2.52	2.28	2.52	3.06	2.07	14.7	AB
Therates fulvipennis bidentatus	F	4.3	8.52	4.21	2.79	2.66	2.69	3.08	2.19	16.06	AB
Therates fulvipennis bidentatus	M	4.17	8.51	3.99	2.66	2.44	2.66	3.15	2.2	15.81	AB
Therates fulvipennis bidentatus	F	4.23	7.99	3.9	2.52	2.32	2.56	2.95	2.08	14.95	AB
Therates fulvipennis bidentatus	M	4.35	8.52	3.9	2.67	2.4	2.63	2.98	2.09	15.64	AB
Therates fulvipennis bidentatus	M	4.2	8.38	4.07	2.92	2.48	2.71	3.34	2.28	15.85	AB
Therates fulvipennis bidentatus	M	4.25	8.41	3.97	2.77	2.42	2.69	3.16	2.17	15.69	AB
Therates fulvipennis bidentatus	M	4.19	8.52	4.1	2.81	2.55	2.8	3.24	2.28	16.15	AB
Therates fulvipennis bidentatus	M	3.74	7.46	3.76	2.46	2.33	2.39	2.75	1.94	14.12	AB
Therates fulvipennis bidentatus	M	4.18	8.57	4.13	2.83	2.46	2.63	3.34	2.35	16.01	AB
Therates fulvipennis bidentatus	F	4.64	8.3	4.01	2.68	2.67	2.6	3.05	2.16	15.73	AB
Therates fulvipennis bidentatus	M	4.01	8.21	3.85	2.81	2.5	2.57	3.17	2.19	15.47	AB
Therates fulvipennis bidentatus	M	3.81	7.53	3.86	2.56	2.32	2.57	3.06	2.05	14.47	AB
Therates fulvipennis bidentatus	M	3.92	8.3	3.87	2.62	2.22	2.6	3.04	1.99	15.11	AB
Therates fulvipennis bidentatus	M	3.87	7.62	3.68	2.44	2.27	2.44	2.73	1.87	14.2	AB
Therates fulvipennis bidentatus	F	3.99	7.67	3.8	2.44	2.36	2.38	2.89	2.12	14.53	AB
Therates fulvipennis bidentatus	F	3.99	7.9	3.98	2.5	2.45	2.46	2.88	1.98	14.79	AB
Therates fulvipennis bidentatus	M	4.18	7.94	3.97	2.7	2.42	2.57	2.85	1.95	14.88	AB
Therates fulvipennis bidentatus	F	3.85	7.64	3.68	2.35	2.27	2.28	2.56	1.77	13.96	AB
Therates fulvipennis bidentatus	M	3.95	7.45	3.8	2.57	2.39	2.55	3.05	2.18	14.57	AB
Therates fulvipennis bidentatus	M	4.31	8.17	3.93	2.62	2.36	2.62	3.27	2.19	15.34	AB
Therates fulvipennis bidentatus	M	4.2	8.38	4.12	2.77	2.53	2.74	3.22	2.29	15.94	AB
Therates fulvipennis bidentatus	M	3.75	7.57	3.66	2.45	2.28	2.45	2.95	2.12	14.42	AB
Therates fulvipennis bidentatus	M	3.89	7.75	3.78	3.49	2.38	2.44	2.92	2.08	14.65	AB
Therates fulvipennis bidentatus	F	4.01	7.74	3.91	2.54	2.58	2.42	2.62	1.99	14.73	AB
Therates fulvipennis bidentatus	M	4.09	8.08	4.03	2.76	2.62	2.6	3.08	2.07	15.37	AB
Therates fulvipennis bidentatus	M	4.02	7.61	3.9	2.5	2.48	2.44	2.92	2.12	14.65	AB
Therates fulvipennis bidentatus	M	4.19	8.35	4.08	2.77	2.52	2.77	3.12	2.27	15.91	AB
Therates fulvipennis bidentatus	M	4.24	8.19	4.15	2.91	2.67	2.73	3.28	2.32	15.91	AB
Therates fulvipennis bidentatus	F	4.43	7.81	3.95	2.53	2.49	2.43	2.91	2.12	14.85	AB
Therates fulvipennis bidentatus	M	4.13	8.11	4.09	2.8	2.57	2.69	3.21	2.22	15.59	AB
Therates fulvipennis bidentatus	M	4.16	8.25	4.13	2.86	2.5	2.76	2.96	2.28	15.79	AB
Therates fulvipennis bidentatus	M	3.9	8.01	2.94	2.58	2.11	2.54	2.73	1.92	14.58	AB
Therates fulvipennis bidentatus	M	3.86	7.64	3.79	2.45	2.4	2.31	2.92	1.96	14.31	AB
Therates fulvipennis bidentatus	M	4.71	8.76	4.22	2.97	2.52	2.86	2.99	2.22	16.36	AB
Therates fulvipennis bidentatus	M	4.25	8.62	3.92	2.65	2.4	2.5	2.78	1.93	15.45	AB
Therates fulvipennis bidentatus	F	4.05	7.8	3.97	2.5	2.47	2.53	2.8	2.08	14.88	AB
Therates fulvipennis bidentatus	M	4.15	7.98	3.83	2.7	2.46	2.53	3.05	2.06	15.03	AB
Therates fulvipennis bidentatus	M	3.83	7.61	3.81	2.6	2.34	2.46	3.15	2.1	14.51	AB
Therates fulvipennis bidentatus	M	4.04	8.25	4.06	2.71	2.73	2.62	3.31	2.34	15.94	AB
Therates fulvipennis bidentatus	M	3.69	7.64	3.72	2.5	2.38	2.38	2.89	1.97	14.37	AB
Therates fulvipennis bidentatus	M	3.78	7.89	3.89	2.57	2.41	2.52	3.11	2.06	14.88	AB
Therates fulvipennis bidentatus	M	3.59	7.14	3.72	2.46	2.24	2.23	2.85	2	13.61	AB
Therates fulvipennis bidentatus	M	3.75	7.51	3.74	2.45	2.39	2.32	2.82	1.88	14.1	AB
Therates fulvipennis bidentatus	M	4.13	7.64	3.77	2.58	2.43	2.43	2.69	1.93	14.43	AB
Therates fulvipennis bidentatus	F	4.12	8.2	4.01	2.56	2.51	2.55	2.83	1.93	15.19	AB
Therates fulvipennis bidentatus	M	4.21	8.5	4.07	2.82	2.62	2.74	3.2	2.13	15.99	AB
Therates fulvipennis bidentatus	F	3.89	7.63	3.63	2.42	2.48	2.36	2.84	1.96	14.43	AB
Therates fulvipennis bidentatus	M	3.84	7.88	3.85	2.57	2.28	2.45	2.89	2.21	14.82	AB
Therates fulvipennis bidentatus	F	4.09	7.61	3.75	2.39	2.29	2.3	2.69	1.87	14.07	AB
Therates fulvipennis bidentatus	M	4.28	8.47	4.09	2.83	2.41	2.69	3.37	2.25	15.82	AB
Therates fulvipennis bidentatus	M	4.58	8.24	3.96	2.77	2.46	2.68	3.05	2.05	15.43	AB
Therates fulvipennis bidentatus	F	3.89	7.6	3.871	2.31	2.36	2.33	2.63	1.84	14.13	AB
Therates fulvipennis bidentatus	F	4.31	7.87	4.19	2.9	2.56	2.6	3.14	2.18	15.21	AB
Therates fulvipennis bidentatus	M	4.24	8.77	4.2	2.87	2.59	2.83	3.21	2.18	16.37	AB
Therates fulvipennis bidentatus	M	4.04	8.27	4.03	2.64	2.44	2.57	3.25	2.18	15.46	AB
Therates fulvipennis bidentatus	M	4.14	7.81	3.73	2.54	2.2	2.54	2.72	1.92	14.47	AB
Therates fulvipennis bidentatus	M	4.3	8.19	3.86	2.63	2.34	2.63	2.97	2.09	15.25	AB
Therates fulvipennis bidentatus	M	3.86	7.72	3.95	2.58	2.74	2.51	3.1	2.16	15.13	AB
Therates fulvipennis bidentatus	F	4.1	7.71	4.07	2.59	2.68	2.65	1.97	1.98	15.02	AB
Therates fulvipennis bidentatus	M	3.43	6.8	3.44	2.25	2.01	2.21	2.81	1.93	12.95	AB
Therates fulvipennis bidentatus	M	3.43	6.8	3.44	2.25	2.01	2.21	2.31	1.44	12.46	AB
Therates fulvipennis bidentatus	F	3.93	7.44	3.69	2.36	2.28	2.28	2.77	1.93	13.93	AB
Therates fulvipennis bidentatus	M	3.89	8.76	4.1	2.8	2.33	2.79	2.78	2.12	16	AB
Therates fulvipennis bidentatus	M	4	8.18	3.92	2.54	2.22	2.47	2.97	2	14.87	AB
Therates fulvipennis bidentatus	F	4.04	7.9	3.97	2.6	2.73	2.52	2.78	2.01	15.16	AB
Therates fulvipennis bidentatus	M	4.14	8.38	4.07	2.76	2.75	2.65	3.32	2.31	16.09	AB
Therates fulvipennis bidentatus	M	3.92	8.1	3.79	2.54	2.51	2.47	3.09	2.23	15.31	AB
Therates fulvipennis bidentatus	F	4.47	8.53	3.97	2.52	2.53	2.51	3.1	2.19	15.76	AB
Therates fulvipennis bidentatus	M	3.93	7.97	3.9	2.56	2.47	2.57	3.07	2.17	15.18	AB
Therates fulvipennis bidentatus	M	3.83	7.83	3.91	2.64	2.53	2.66	3.03	1.88	14.9	AB
Therates fulvipennis bidentatus	M	4.4	8.59	3.92	2.74	2.33	2.65	3.12	2.1	15.67	AB
Therates fulvipennis bidentatus	M	4.18	8.46	3.98	2.7	2.5	2.65	2.51	1.45	15.06	A
Therates fulvipennis bidentatus	F	4.02	8.12	3.81	2.51	2.47	2.45	2.48	1.61	14.65	A
Therates fulvipennis bidentatus	M	3.85	7.91	3.91	2.58	2.24	2.61	2.41	1.51	14.27	A
Therates fulvipennis bidentatus	M	3.94	8.15	3.86	2.74	2.54	2.62	2.71	1.67	14.98	A
Therates fulvipennis bidentatus	M	3.94	8	3.97	2.58	2.44	2.59	2.76	2.03	15.06	A
Therates fulvipennis bidentatus	M	4.05	8.1	4.02	2.73	2.7	2.58	2.27	1.74	15.12	A
Therates fulvipennis bidentatus	F	3.82	8.03	3.97	2.56	2.82	2.35	2.66	2.01	15.21	A
Therates fulvipennis bidentatus	F	4.02	7.88	3.75	2.44	2.41	2.32	2.27	1.84	14.45	A
Therates fulvipennis bidentatus	M	3.78	7.76	3.81	2.52	2.55	2.19	2.69	2	14.5	A
Therates fulvipennis bidentatus	M	3.96	7.76	3.87	2.57	2.41	2.52	2.5	1.98	14.67	A
Therates fulvipennis bidentatus	M	4.73	8.02	3.99	2.75	2.35	2.74	2.86	2.12	15.23	A
Therates fulvipennis bidentatus	F	3.99	7.79	3.85	2.62	2.55	2.5	2.66	1.88	14.72	A
Therates fulvipennis bidentatus	M	3.96	7.79	3.8	2.57	2.3	2.45	2.6	1.94	14.48	A
Therates fulvipennis bidentatus	M	3.86	7.92	3.97	2.64	2.34	2.55	2.53	2.1	14.91	A
Therates fulvipennis bidentatus	M	4.14	8.37	4.13	2.78	2.53	2.73	2.49	1.87	15.5	A
Therates fulvipennis bidentatus	M	4.04	7.921	3.84	2.52	2.28	2.47	2.12	1.11	13.781	A
Therates fulvipennis bidentatus	M	4.04	8.13	3.89	2.58	2.35	2.55	2.93	1.84	14.87	A
Therates fulvipennis bidentatus	F	4.12	7.87	3.89	2.56	2.46	2.45	2.6	1.38	14.16	A
Therates fulvipennis bidentatus	F	3.93	7.18	3.8	2.41	2.57	1.88	2.46	1.75	13.38	A
Therates fulvipennis bidentatus	F	4.17	7.9	4.03	2.66	2.36	2.57	2.59	1.92	14.75	A
Therates fulvipennis bidentatus	F	4.04	8	3.81	2.55	2.44	2.48	2.87	2.02	14.94	A
Therates fulvipennis bidentatus	M	4.09	8.6	4.08	2.82	2.46	2.65	2.96	2	15.71	A
Therates fulvipennis bidentatus	F	3.69	7.18	3.59	2.28	2.25	2.3	2.25	1.6	13.33	A
Therates fulvipennis bidentatus	F	4.06	8.08	3.95	2.5	2.27	2.36	2.7	1.97	14.68	A
Therates fulvipennis bidentatus	F	3.77	7.4	3.58	2.39	2.19	2.23	2.04	1.5	13.32	A
Therates fulvipennis bidentatus	M	3.66	7.53	3.64	2.5	2.27	2.45	2.51	1.67	13.92	A
Therates fulvipennis bidentatus	M	3.75	7.62	3.81	2.5	2.42	2.46	2.55	1.86	14.36	A
Therates fulvipennis bidentatus	M	4.09	7.85	4.01	2.73	2.55	2.53	2.74	2.11	15.04	A
Therates fulvipennis bidentatus	M	3.91	7.75	3.91	2.6	2.23	2.62	2.88	1.87	14.47	A
Therates fulvipennis bidentatus	F	4.15	8.23	4.13	2.71	2.56	2.59	2.63	1.89	15.27	A
Therates fulvipennis bidentatus	M	3.83	7.61	3.7	2.5	2.46	2.42	2.54	1.67	14.16	A
Therates fulvipennis bidentatus	F	3.95	7.62	3.74	2.53	2.4	2.46	2.45	1.58	14.06	A
Therates fulvipennis bidentatus	M	4.04	7.99	3.94	2.65	2.01	2.5	2.76	1.85	14.35	A
Therates fulvipennis bidentatus	M	4.19	8.25	4.01	2.78	2.48	2.65	2.66	2	15.38	A
Therates fulvipennis bidentatus	M	4.08	8.04	3.97	2.59	2.29	2.54	2.91	1.89	14.76	A
Therates fulvipennis bidentatus	M	4.21	7.89	3.92	2.57	2.17	2.56	2.74	1.57	14.19	A
Therates fulvipennis bidentatus	F	3.95	7.83	3.85	2.51	2.39	2.44	2.69	2.01	14.67	A
Therates fulvipennis bidentatus	M	3.96	8.18	3.78	2.53	2.4	2.47	2.67	1.86	14.91	A
Therates fulvipennis bidentatus	F	4.16	8.07	3.93	2.58	2.43	2.43	2.65	1.86	14.79	A
Therates fulvipennis bidentatus	M	3.61	7.44	3.67	2.38	2.29	2.351	2.71	1.85	13.931	A
Therates fulvipennis bidentatus	F	4.01	7.74	3.79	2.51	2.29	2.1	2.6	2.02	14.15	A
Therates fulvipennis bidentatus	M	4.18	8.13	4.01	2.79	2.68	2.63	2.96	1.99	15.43	A
Therates fulvipennis bidentatus	F	4.08	7.94	3.86	2.55	2.42	2.45	2.56	1.76	14.57	A
Therates fulvipennis bidentatus	F	3.94	7.17	3.62	2.31	2	2.22	2.26	1.5	12.89	A
Therates fulvipennis bidentatus	F	4.46	7.68	3.87	2.43	2.4	2.38	2.67	1.93	14.39	A
Therates fulvipennis bidentatus	M	4.05	7.91	3.82	2.6	2.47	2.54	3.03	2.06	14.98	A
Therates fulvipennis bidentatus	M	3.82	7.87	3.83	2.54	2.39	2.5	2.58	1.81	14.57	A
Therates fulvipennis bidentatus	M	4.05	8.2	3.96	2.62	2.58	2.43	2.73	1.65	14.86	A
Therates fulvipennis bidentatus	F	4.05	8.1	3.86	2.56	2.32	2.46	2.25	1.61	14.49	A
Therates fulvipennis bidentatus	F	3.87	7.39	3.79	2.41	2.25	2.27	2.52	1.94	13.85	A
Therates fulvipennis bidentatus	F	3.85	7.58	3.79	2.51	2.3	2.46	2.69	1.89	14.23	A
Therates fulvipennis bidentatus	M	3.91	8.01	3.84	2.69	2.19	2.56	3.11	1.98	14.74	A
Therates fulvipennis bidentatus	F	4.24	8.3	4.13	2.73	2.64	2.6	2.76	1.94	15.48	A
Therates fulvipennis bidentatus	M	3.83	7.81	3.87	2.56	2.39	2.55	2.99	2.08	14.83	A
Therates fulvipennis bidentatus	F	3.68	6.67	3.61	2.27	2.15	2.07	2.41	1.72	12.61	A
Therates fulvipennis bidentatus	F	3.95	7.8	3.77	2.45	2.43	2.42	2.76	1.93	14.58	A
Therates fulvipennis bidentatus	M	3.87	8.15	3.86	2.69	2.3	2.52	2.66	1.73	14.7	A
Therates fulvipennis bidentatus	M	3.94	7.81	3.69	2.63	2.44	2.48	2.89	1.95	14.68	A
Therates fulvipennis bidentatus	M	3.97	8.11	3.8	2.59	2.13	2.55	2.87	1.99	14.78	A
Therates fulvipennis bidentatus	F	3.84	7.53	3.67	2.42	2.46	2.24	2.4	1.7	13.93	A
Therates fulvipennis bidentatus	M	4	8.12	3.84	2.57	2.42	2.53	2.98	1.99	15.06	A
Therates fulvipennis bidentatus	F	4.22	7.6	3.78	2.36	2.24	2.39	2.36	1.64	13.87	A
Therates fulvipennis bidentatus	M	4.06	8.3	4.08	2.82	2.45	2.7	2.76	2	15.45	A
Therates fulvipennis bidentatus	F	4.12	7.81	3.82	2.59	2.6	2.54	2.76	1.96	14.91	A
Therates fulvipennis bidentatus	M	4.06	8.01	4.06	2.68	2.51	2.63	2.88	1.97	15.12	A
Therates fulvipennis bidentatus	M	3.63	7.5	3.61	2.33	2.18	2.3	2.57	1.37	13.35	A
Therates fulvipennis bidentatus	F	3.9	7.79	3.83	2.53	2.39	2.35	2.63	1.72	14.25	A
Therates fulvipennis bidentatus	F	4.09	7.89	3.99	2.62	2.48	2.47	2.87	2.04	14.88	A
Therates fulvipennis bidentatus	F	3.64	6.83	3.63	2.29	2.2	2.16	2.29	1.58	12.77	A
Therates fulvipennis bidentatus	M	3.94	7.89	3.83	2.56	2.56	2.42	2.45	1.73	14.6	A
Therates fulvipennis bidentatus	M	4.64	8.59	4.08	2.69	2.42	2.62	2.76	1.79	15.42	A
Therates fulvipennis bidentatus	M	3.61	7.49	3.58	2.43	2.06	2.3	2.3	1.51	13.36	A
Therates fulvipennis bidentatus	F	4.02	7.68	4.03	2.67	2.38	2.51	2.75	2.04	14.61	A
Therates fulvipennis bidentatus	F	4.69	8.82	4.08	2.74	2.48	2.69	2.93	2.18	16.17	A
Therates fulvipennis bidentatus	M	4.08	8.14	3.91	2.59	2.55	2.65	2.96	2.13	15.47	A
Therates fulvipennis bidentatus	M	3.71	7.55	3.73	2.5	2.27	2.44	2.78	2.04	14.3	A
Therates fulvipennis bidentatus	F	4.02	7.87	3.79	2.44	2.32	2.39	2.7	1.99	14.57	A
Therates fulvipennis bidentatus	M	4.18	8.23	4.06	2.73	2.47	2.63	3.07	2.11	15.44	A
Therates fulvipennis bidentatus	F	4.31	8.3	4.03	2.64	2.4	2.48	2.84	2.15	15.33	A
Therates fulvipennis bidentatus	F	3.98	7.75	3.8	1.97	2.55	2.27	2.57	1.87	14.44	A
Therates fulvipennis bidentatus	F	4.19	7.9	3.91	2.67	2.47	2.48	2.78	1.96	14.81	A
Therates fulvipennis bidentatus	F	3.79	7.58	3.74	2.4	2.25	2.35	2.5	1.6	13.78	A
Therates fulvipennis bidentatus	M	4.06	8.25	4.03	2.76	2.41	2.64	2.93	2.02	15.32	A
Therates fulvipennis bidentatus	M	3.86	8.03	3.91	2.57	2.22	2.5	2.93	2.08	14.83	A
Therates fulvipennis bidentatus	M	3.96	7.53	3.92	2.67	2.38	2.5	2.91	2.1	14.51	A
Therates fulvipennis bidentatus	F	3.92	7.71	3.81	2.48	2.23	2.42	2.65	1.84	14.2	A
Therates fulvipennis bidentatus	M	4.16	8.42	4.06	2.71	2.42	2.53	3.04	2.05	15.42	A
Therates fulvipennis bidentatus	M	4.05	8.16	3.98	2.64	2.43	2.63	3	1.96	15.18	A
Therates fulvipennis bidentatus	M	3.96	8.1	3.83	2.64	2.3	2.67	2.72	1.88	14.95	A
Therates fulvipennis bidentatus	M	3.97	8.02	3.85	2.67	2.38	2.54	3.04	1.95	14.89	A
Therates fulvipennis bidentatus	F	3.83	7.37	3.63	2.36	2.25	2.3	2.45	1.77	13.69	A
Therates fulvipennis bidentatus	M	3.77	7.46	3.78	2.58	2.39	2.42	2.57	1.7	13.97	A
Therates fulvipennis bidentatus	M	3.84	7.78	3.85	2.59	2.23	2.3	2.9	1.88	14.19	A
Therates fulvipennis bidentatus	M	3.68	7.29	3.73	2.41	2.3	2.38	2.12	1.55	13.52	A
Therates fulvipennis bidentatus	F	3.81	7.32	3.49	2.29	2.05	2.09	2.52	1.65	13.11	A
Therates fulvipennis bidentatus	F	3.99	7.68	3.73	2.5	2.31	2.48	2.78	1.93	14.4	A
Therates fulvipennis bidentatus	F	4.09	7.86	3.8	2.47	2.2	2.35	2.69	1.85	14.26	A
Therates fulvipennis bidentatus	F	3.97	7.69	3.92	2.51	2.38	2.38	2.77	1.94	14.39	A
Therates fulvipennis bidentatus	M	4.01	7.99	3.94	2.71	2.55	2.54	2.6	1.82	14.9	A
Therates fulvipennis bidentatus	M	4.01	7.89	3.8	2.63	2.27	2.45	2.86	1.98	14.59	A
Therates fulvipennis bidentatus	M	3.87	7.73	3.89	2.56	2.32	2.51	2.29	1.86	14.42	A
Therates fulvipennis bidentatus	M	4.44	7.99	3.85	2.67	2.35	2.47	2.7	1.78	14.59	A
Therates fulvipennis bidentatus	F	4.04	7.76	3.95	2.7	2.45	2.53	2.86	2.06	14.8	A
Therates fulvipennis bidentatus	F	4.28	8.03	3.9	2.57	2.32	2.39	2.93	1.85	14.59	A
Therates fulvipennis bidentatus	M	4.14	8.41	3.9	2.77	2.38	2.64	3.01	2.12	15.55	A
Therates fulvipennis bidentatus	F	3.92	7.43	3.79	2.53	2.2	2.31	2.53	1.82	13.76	A
Therates fulvipennis bidentatus	M	3.89	7.57	3.84	2.54	2.48	2.44	3.01	1.78	14.27	A
Therates fulvipennis bidentatus	M	4.17	8.69	4.09	2.85	2.22	2.78	3.12	2.17	15.86	A
Therates fulvipennis bidentatus	M	4.24	7.81	3.78	2.52	2.12	2.46	2.66	1.7	14.09	A
Therates fulvipennis bidentatus	M	4.3	8.49	4.12	2.81	2.58	2.67	2.87	1.88	15.62	A
Therates fulvipennis bidentatus	M	4.09	8.32	3.97	2.76	2.5	2.67	2.98	2.24	15.73	A
Therates fulvipennis bidentatus	M	3.59	7.28	3.57	2.36	2.08	2.32	2.36	1.6	13.28	A
Therates fulvipennis bidentatus	M	4.13	7.96	3.93	2.59	2.32	2.56	2.85	1.9	14.74	A
Therates fulvipennis bidentatus	M	4.04	8.23	3.86	2.62	2.27	2.51	2.46	1.71	14.72	A
Therates fulvipennis bidentatus	M	3.79	7.22	3.63	2.4	2.27	2.4	2.38	1.37	13.26	A
Therates fulvipennis bidentatus	F	3.5	7.07	3.34	2.19	2.3	2.12	2.39	1.71	13.2	A
Therates fulvipennis bidentatus	M	4.14	8.01	3.94	2.69	2.6	2.54	2.93	2.07	15.22	A
Therates fulvipennis bidentatus	M	3.71	7.19	3.57	2.42	2.08	2.42	2.89	1.94	13.63	A
Therates fulvipennis bidentatus	M	4.13	8.38	4.1	2.78	2.46	2.66	3.08	2.24	15.74	A
Therates fulvipennis bidentatus	M	4.07	8.1	3.92	2.7	2.42	2.63	3	2	15.15	A
Therates fulvipennis bidentatus	F	4.12	7.83	3.84	2.45	2.3	2.4	2.73	2.11	14.64	A
Therates fulvipennis bidentatus	M	4.24	8.21	4.06	2.75	2.48	2.6	2.74	1.77	15.06	A
Therates fulvipennis bidentatus	M	3.93	7.84	3.73	2.51	2.17	2.54	2.84	2.05	14.6	A
Therates fulvipennis bidentatus	M	4.96	8.44	3.88	2.71	2.19	2.53	3.01	2.11	15.27	A
Therates fulvipennis bidentatus	F	3.7	7.17	3.62	2.3	2.18	2.2	2.58	1.87	13.42	A
Therates fulvipennis bidentatus	F	4.01	7.89	3.81	2.51	2.15	2.45	2.81	2.02	14.51	A
Therates fulvipennis bidentatus	F	3.94	7.01	3.7	2.36	2.25	2.31	2.55	1.77	13.34	A
Therates fulvipennis bidentatus	M	3.91	7.78	3.91	2.57	2.55	2.45	2.69	1.93	14.71	A
Therates fulvipennis bidentatus	M	3.83	8.04	4.06	2.69	2.41	2.47	2.99	2.04	14.96	A
Therates fulvipennis bidentatus	M	4.24	8.55	3.96	2.64	2.45	2.53	2.99	2.18	15.71	A
Therates fulvipennis bidentatus	M	3.69	7.93	3.78	2.46	2.24	2.35	2.86	1.97	14.49	A
Therates fulvipennis bidentatus	M	3.72	7.54	3.78	2.54	2.45	2.4	2.68	1.78	14.17	A
Therates fulvipennis bidentatus	M	3.94	7.99	3.87	2.6	2.43	2.53	2.88	1.93	14.88	A
Therates fulvipennis bidentatus	F	4.09	7.94	3.93	2.51	2.6	2.39	2.77	2.13	15.06	A
Therates fulvipennis bidentatus	M	4.12	8.26	4.06	2.79	2.45	2.65	3.24	2.28	15.64	A
Therates fulvipennis bidentatus	M	4	8.25	4.02	2.65	2.39	2.54	3.05	2.07	15.25	A
Therates fulvipennis bidentatus	F	3.91	7.52	3.72	2.39	2.25	2.33	2.72	1.98	14.08	A
Therates fulvipennis bidentatus	F	4.22	7.62	3.85	2.45	2.19	2.42	2.53	1.95	14.18	A
Therates fulvipennis bidentatus	M	4	8.2	3.97	2.78	2.46	2.56	2.77	1.92	15.14	A
Therates fulvipennis bidentatus	F	3.79	7.66	3.75	2.45	2.34	2.39	2.58	1.88	14.27	A
Therates fulvipennis bidentatus	M	3.71	7.71	3.81	2.46	2.21	2.41	2.7	1.95	14.28	A
Therates fulvipennis bidentatus	M	4.13	8.42	3.98	2.62	2.45	2.45	3.31	2.28	15.6	A
Therates fulvipennis bidentatus	F	3.98	7.64	3.89	2.52	2.4	2.27	2.72	1.93	14.24	A
Therates fulvipennis bidentatus	M	4.02	8.65	3.99	2.67	2.31	2.69	3.01	2.12	15.77	A
Therates fulvipennis bidentatus	M	3.89	7.26	3.64	2.43	2.17	2.32	2.7	1.94	13.69	A
Therates fulvipennis bidentatus	M	4.09	8.49	4.07	2.78	2.39	2.69	3.28	2.33	15.9	A
Therates fulvipennis bidentatus	M	3.99	7.75	3.79	2.63	2.27	2.43	2.68	1.9	14.35	A
Therates fulvipennis bidentatus	M	3.93	7.74	3.73	2.47	2.24	2.43	2.98	2.05	14.46	A
Therates fulvipennis bidentatus	M	3.94	8.2	3.93	2.6	2.34	2.53	2.96	2	15.07	A
Therates fulvipennis bidentatus	F	4.21	7.8	3.97	2.66	2.52	2.48	2.78	2.06	14.86	A
Therates fulvipennis bidentatus	M	4.1	8.35	3.95	2.64	2.54	2.73	3.14	2.18	15.8	A
Therates fulvipennis bidentatus	M	4.46	8.67	3.97	2.7	2.48	2.51	2.84	2.08	15.74	A
Therates fulvipennis bidentatus	F	4.42	7.64	3.67	2.42	2.17	2.24	2.44	1.75	13.8	A
Therates fulvipennis bidentatus	M	3.36	6.59	3.42	2.31	1.83	2.33	2.49	1.78	12.53	A
Therates fulvipennis bidentatus	M	3.19	6.42	3.25	2.28	1.78	2.17	2.2	1.72	12.09	A
Therates fulvipennis bidentatus	F	3.23	6.3	3.23	2.11	1.71	2.06	2.01	1.61	11.68	A
Therates fulvipennis bidentatus	M	3.65	7.82	3.72	2.44	2.13	2.41	2.79	2	14.36	A
Therates fulvipennis bidentatus	M	4.01	7.88	3.83	2.75	2.68	2.54	2.97	2.12	15.22	A
Therates fulvipennis bidentatus	M	4.34	8.93	4.25	2.9	2.68	2.83	3.37	2.28	16.72	A
Therates fulvipennis bidentatus	M	3.92	7.73	3.63	2.5	2.17	2.4	2.83	1.99	14.29	A
Therates fulvipennis bidentatus	M	4.21	8	3.86	2.67	2.23	2.56	2.84	1.99	14.78	A
Therates fulvipennis bidentatus	M	3.88	7.87	3.97	2.58	2.45	2.49	3.05	2.06	14.87	A
Therates fulvipennis bidentatus	M	4.3	7.72	3.79	2.54	2.35	2.47	2.95	1.96	14.5	A
Therates fulvipennis bidentatus	M	3.9	8.11	3.66	2.71	2.39	2.62	2.9	2.05	15.17	A
Therates fulvipennis bidentatus	M	4.26	8.61	4.18	2.86	2.74	2.71	3.36	2.3	16.36	A
Therates fulvipennis bidentatus	M	4.74	8.14	3.98	2.82	2.39	2.74	2.89	2.05	15.32	A
Therates fulvipennis bidentatus	M	4.04	8.24	4.04	2.73	2.38	2.66	3.17	2.1	15.38	A
Therates fulvipennis bidentatus	M	3.69	7.53	3.88	2.51	2.41	2.55	2.99	2.07	14.56	A
Therates fulvipennis bidentatus	M	3.85	7.78	3.82	2.67	2.34	2.48	3.04	2.12	14.72	A
Therates fulvipennis bidentatus	F	4.19	7.87	3.95	2.58	2.67	2.52	2.96	2.1	15.16	A
Therates fulvipennis bidentatus	F	3.87	7.57	3.7	2.36	2.29	2.25	2.84	2.02	14.13	A
Therates fulvipennis bidentatus	M	4.39	8.52	4.15	2.77	2.54	2.76	3.38	2.34	16.16	A
Therates fulvipennis bidentatus	M	4.23	8.21	4.01	2.67	2.52	2.55	3.04	2.1	15.38	A
Therates fulvipennis bidentatus	M	4.1	7.64	3.86	2.64	2.25	2.46	2.83	1.9	14.25	A
Therates fulvipennis bidentatus	M	3.9	7.87	3.94	2.58	2.43	2.54	3.08	2.19	15.03	A
Therates fulvipennis bidentatus	M	3.75	7.33	3.83	2.45	2.39	2.45	2.98	2.01	14.18	A
Therates fulvipennis bidentatus	M	4.08	8.09	3.95	2.68	2.65	2.67	3.24	2.25	15.66	A
Therates fulvipennis bidentatus	F	3.8	7.3	3.6	2.47	2.52	2.39	2.88	2.12	14.33	A
Therates fulvipennis bidentatus	F	3.59	6.62	3.45	2.19	2.19	2.12	2.42	1.65	12.58	A
Therates fulvipennis bidentatus	M	3.86	7.54	3.87	2.62	2.35	2.58	3.2	2.19	14.66	A
Therates fulvipennis bidentatus	F	3.77	7.15	3.61	2.3	2.3	2.34	2.73	1.98	13.77	A
Therates fulvipennis bidentatus	F	4.25	7.75	3.84	2.49	2.32	2.5	2.92	2.15	14.72	A
Therates fulvipennis bidentatus	F	4.05	7.89	4	2.6	2.53	2.51	2.84	1.98	14.91	A
Therates fulvipennis bidentatus	M	3.9	7.71	3.73	2.48	2.39	2.43	2.88	2	14.53	A
Therates fulvipennis bidentatus	F	4.05	7.83	3.77	2.47	2.44	2.39	2.88	1.93	14.59	A
Therates fulvipennis bidentatus	M	3.89	7.69	3.83	2.65	2.34	2.46	3.09	2.11	14.6	A
Therates fulvipennis bidentatus	F	3.93	7.71	3.78	2.54	2.65	2.34	2.84	1.98	14.68	A
Therates fulvipennis bidentatus	M	4.13	8.13	4.02	2.71	2.58	2.59	3.11	2.2	15.5	A
Therates fulvipennis bidentatus	M	3.91	7.4	3.77	2.44	2.4	2.45	2.85	2.07	14.32	A
Therates fulvipennis bidentatus	M	4.49	7.9	3.89	2.58	2.32	2.53	3.12	2.07	14.82	A
Therates fulvipennis bidentatus	M	3.95	7.8	3.86	2.58	2.44	2.56	3.06	2.16	14.96	A
Therates fulvipennis bidentatus	M	3.82	7.63	3.84	2.59	2.3	2.55	3.1	2.13	14.61	A
Therates fulvipennis bidentatus	M	4.07	7.86	3.93	2.59	2.31	2.53	3.05	2.05	14.75	A
Therates fulvipennis bidentatus	M	4.04	8.02	4.06	2.71	2.53	2.73	3.02	2.18	15.46	A
Therates fulvipennis bidentatus	M	3.72	8.67	3.93	2.67	2.34	2.63	2.94	1.96	15.6	A
Therates fulvipennis bidentatus	M	3.93	8.13	3.96	2.65	2.37	2.55	2.94	2.04	15.09	A
Therates fulvipennis bidentatus	M	3.68	7.49	3.56	2.47	2.4	2.33	2.77	1.95	14.17	A
Therates fulvipennis bidentatus	M	3.93	7.8	3.8	2.52	2.57	2.55	2.93	1.99	14.91	A
Therates fulvipennis bidentatus	M	3.63	7.62	3.8	2.55	2.43	2.45	2.89	1.85	14.35	A
Therates fulvipennis bidentatus	F	4.19	8.09	4.1	2.7	2.6	2.64	3.08	2.1	15.43	A
Therates fulvipennis bidentatus	F	3.93	7.72	3.73	2.51	2.42	2.39	2.64	1.83	14.36	A
Therates fulvipennis bidentatus	M	3.36	8.25	4	2.68	2.42	2.62	3.1	2.08	15.37	A
Therates fulvipennis bidentatus	F	4.04	7.67	3.87	2.62	2.46	2.42	2.95	2.08	14.63	A
Therates fulvipennis bidentatus	M	3.95	7.65	3.88	2.7	2.58	2.56	3.15	2.16	14.95	A
Therates fulvipennis bidentatus	F	3.68	7.42	3.54	2.43	2.5	2.44	2.95	1.98	14.34	A
Therates fulvipennis bidentatus	M	3.99	7.92	3.92	2.58	2.55	2.56	3	2.04	15.07	A
Therates fulvipennis bidentatus	M	3.93	7.88	3.78	2.66	2.44	2.57	2.91	1.95	14.84	A
Therates fulvipennis bidentatus	M	3.67	7.25	3.59	2.41	2.24	2.47	2.98	2.09	14.05	A
Therates fulvipennis bidentatus	M	3.58	7.2	3.51	2.32	2.21	2.45	2.84	1.97	13.83	A
Therates fulvipennis bidentatus	F	3.99	7.85	3.98	2.59	2.36	2.52	2.98	2.08	14.81	A
Therates fulvipennis bidentatus	F	4.02	7.4	3.64	2.4	2.28	2.27	2.67	1.75	13.7	A
Therates fulvipennis bidentatus	M	4.01	8.12	3.85	2.78	2.41	2.56	3.26	2.13	15.22	A
Therates fulvipennis bidentatus	M	4.02	8.11	3.99	2.62	2.59	2.56	2.82	2.09	15.35	A
Therates fulvipennis bidentatus	F	4.14	8.2	3.96	2.67	2.47	2.56	3.01	2.18	15.41	A
Therates fulvipennis bidentatus	M	4.28	8.86	4.16	2.81	2.47	2.75	3.21	2.22	16.3	A
Therates fulvipennis bidentatus	M	4.09	8.26	3.96	2.65	2.21	2.64	2.85	1.93	15.04	A
Therates fulvipennis bidentatus	M	3.85	7.74	3.75	2.67	2.57	2.48	2.79	1.9	14.69	A
Therates fulvipennis bidentatus	F	4.1	7.85	3.96	2.47	2.44	2.42	2.94	2.13	14.84	A
Therates fulvipennis bidentatus	M	3.91	8.01	3.87	2.57	2.45	2.62	3.05	2.11	15.19	A
Therates fulvipennis bidentatus	F	3.98	7.81	4.02	2.58	2.59	2.54	3.05	2.1	15.04	A
Therates fulvipennis bidentatus	M	4.95	8.72	4.03	2.85	2.41	2.75	3.19	2.12	16	A
Therates fulvipennis bidentatus	M	3.91	7.8	3.84	2.64	2.5	2.63	2.99	2.11	15.04	A
Therates fulvipennis bidentatus	F	4.19	8.2	4.07	2.6	2.47	2.55	3.02	2.13	15.35	A
Therates fulvipennis bidentatus	M	3.93	7.74	3.7	2.6	2.39	2.51	2.98	2.17	14.81	A
Therates fulvipennis bidentatus	M	3.8	7.44	3.72	2.56	2.32	2.46	3.04	1.96	14.18	A
Therates fulvipennis bidentatus	M	4.03	7.99	3.92	2.6	2.48	2.56	3.06	2.07	15.1	A
Therates fulvipennis bidentatus	M	3.98	7.94	3.81	2.63	2.48	2.57	2.99	1.93	14.92	A
Therates fulvipennis bidentatus	M	3.88	7.77	3.86	2.63	2.44	2.66	2.81	1.97	14.84	A
Therates fulvipennis bidentatus	F	3.96	7.67	3.86	2.48	2.36	2.44	2.8	1.92	14.39	A
Therates fulvipennis bidentatus	M	3.9	8.18	3.79	2.5	2.51	2.59	3.03	2.07	15.35	A
Therates fulvipennis bidentatus	M	3.54	7.65	3.57	2.31	2.19	2.38	2.96	1.87	14.09	A
Therates fulvipennis bidentatus	M	3.95	7.95	3.92	2.77	2.53	2.69	3	1.96	15.13	A
Therates fulvipennis bidentatus	F	4.37	8.01	3.93	2.6	2.59	2.57	2.94	2.09	15.26	A
Therates fulvipennis bidentatus	M	3.86	7.75	3.92	2.64	2.44	2.55	3.15	2.02	14.76	A
Therates fasciatus fasciatus	M	3.08	6.03	3.16	2.08	1.98	1.97	1.97	1.46	11.44	AB
Therates fasciatus fasciatus	M	3.18	5.94	3.15	2.18	1.8	2.19	2.1	1.58	11.51	AB
Therates fasciatus fasciatus	F	3.41	6.68	3.16	2.1	1.64	2.13	2.08	1.48	11.93	AB
Therates fasciatus fasciatus	M	3.18	6.09	3.18	2.16	1.85	2.19	2.37	1.67	11.8	AB
Therates fasciatus fasciatus	M	3.24	6.28	3.26	2.15	1.77	2.13	2.18	1.49	11.67	AB
Therates fasciatus fasciatus	M	3.33	6.12	3.27	2.08	1.85	2.03	1.86	1.42	11.42	AB
Therates fasciatus fasciatus	M	3.35	6.38	3.34	2.25	1.89	2.23	2.41	1.74	12.24	AB
Therates fasciatus fasciatus	M	3.52	6.51	3.27	2.24	1.84	2.19	1.93	1.32	11.86	AB
Therates fasciatus fasciatus	F	3.28	6.26	3.14	1.96	1.84	2.01	1.85	1.21	11.32	AB
Therates fasciatus fasciatus	M	3.57	6.68	3.35	2.35	1.65	2.24	1.84	1.32	11.89	AB
Therates fasciatus fasciatus	F	3.45	6.7	3.35	2.14	1.71	2.12	2.16	1.53	12.06	AB
Therates fasciatus fasciatus	F	3.39	6.54	3.28	2.19	1.94	2.08	2.24	1.52	12.08	AB
Therates fasciatus fasciatus	M	3.74	6.68	3.26	2.23	1.81	2.24	1.92	1.41	12.14	AB
Therates fasciatus fasciatus	F	3.24	6.19	3.17	2	1.77	2.04	2.22	1.62	11.62	AB
Therates fasciatus fasciatus	M	3.37	6.22	3.25	2.27	1.88	2.17	2.38	1.69	11.96	AB
Therates fasciatus fasciatus	M	3.42	6.23	3.07	2.14	1.9	2.01	2.36	1.7	11.84	AB
Therates fasciatus fasciatus	M	3.22	6.24	3.27	2.25	1.65	2.17	2.45	1.49	11.55	AB
Therates fasciatus fasciatus	M	4.03	6.2	3.39	2.25	1.88	2.33	2.43	1.57	11.98	AB
Therates fasciatus fasciatus	F	3.19	6.2	3.13	1.99	1.65	1.98	2.03	1.41	11.24	AB
Therates fasciatus fasciatus	M	3.95	6.58	3.35	2.19	1.93	2.18	2.28	1.67	12.36	AB
Therates fasciatus fasciatus	M	3.4	6.62	3.29	2.22	1.76	2.24	2.15	1.58	12.2	AB
Therates fasciatus fasciatus	M	3.1	5.83	3.12	2.1	1.7	2.05	2.07	1.49	11.07	AB
Therates fasciatus fasciatus	F	3.26	6.35	3.27	2.12	1.67	2.05	2.2	1.59	11.66	AB
Therates fasciatus fasciatus	F	3.39	6.67	3.27	2.19	1.85	2.15	2.3	1.58	12.25	AB
Therates fasciatus fasciatus	F	3.26	6.24	3.12	2.09	1.6	2	2.12	1.54	11.38	AB
Therates fasciatus fasciatus	M	3.32	6.19	3.24	2.18	1.87	2.13	2.16	1.56	11.75	AB
Therates fasciatus fasciatus	M	3.51	6.3	3.12	2.19	1.77	2.12	1.58	2.2	12.39	AB
Therates fasciatus fasciatus	M	3.04	5.86	2.86	1.93	1.8	1.89	2.03	1.5	11.05	AB
Therates fasciatus fasciatus	F	3.58	6.24	3.19	2.02	1.54	1.9	1.9	1.45	11.13	AB
Therates fasciatus fasciatus	M	3.29	5.88	3.06	2.09	1.5	1.91	2.05	1.64	10.93	AB
Therates fasciatus fasciatus	F	3.32	6.49	3.15	2.15	1.49	2	2.36	1.59	11.57	AB
Therates fasciatus fasciatus	F	3.45	6.53	3.39	2.26	1.89	2.22	2.35	1.67	12.31	AB
Therates fasciatus fasciatus	F	3.89	6.48	3.22	2.09	1.55	2.07	2.18	1.66	11.76	AB
Therates fasciatus fasciatus	M	3.39	6.44	3.48	2.29	2.03	2.31	2.7	1.88	12.66	AB
Therates fasciatus fasciatus	F	3.98	6.75	3.26	2.13	1.65	2.08	2.3	1.71	12.19	AB
Therates fasciatus fasciatus	F	3.61	6.68	3.24	2.09	1.57	2.1	2.28	1.71	12.06	AB
Therates fasciatus fasciatus	F	3.42	6.35	3.32	2.13	1.85	2.06	2.21	1.7	11.96	AB
Therates fasciatus fasciatus	F	3.4	6.42	3.39	2.29	1.87	2.25	2.49	1.82	12.36	AB
Therates fasciatus fasciatus	M	3.66	6.01	3.37	2.18	1.83	2.21	1.97	1.61	11.66	AB
Therates fasciatus fasciatus	M	3.23	6.36	3.24	2.16	1.9	2.17	2.15	1.58	12.01	AB
Therates fasciatus fasciatus	M	3.29	6.41	3.27	2.24	2.07	2.25	2.31	1.72	12.45	AB
Therates fasciatus fasciatus	F	3.27	6.36	3.19	2.08	1.65	2.02	2.28	1.62	11.65	AB
Therates fasciatus fasciatus	M	3.36	6.31	3.32	2.24	2.37	2.2	2.46	1.89	12.77	AB
Therates fasciatus fasciatus	M	3.28	6.18	3.17	2.09	2.03	2.17	2.22	1.57	11.95	AB
Therates fasciatus fasciatus	F	3.13	6.13	3.12	1.96	1.39	1.93	2.03	1.47	10.92	AB
Therates fasciatus fasciatus	F	3.25	6.01	3.06	2.06	1.75	2.04	2.23	1.58	11.38	AB
Therates fasciatus fasciatus	M	3.22	5.97	3.31	2.22	1.83	2.17	1.89	1.4	11.37	AB
Therates fasciatus fasciatus	M	3.44	6.19	3.27	2.15	1.87	2.09	2.31	1.79	11.94	AB
Therates fasciatus fasciatus	M	3.21	6.22	3.26	2.17	1.73	2.17	2.33	1.81	11.93	AB
Therates fasciatus fasciatus	F	3.25	6.17	3.24	2.19	1.68	2.19	2.25	1.69	11.73	AB
Therates fasciatus fasciatus	M	3.66	6.61	3.29	2.14	1.79	2.19	2.56	1.84	12.43	AB
Therates fasciatus fasciatus	M	3.36	6.66	3.45	2.41	1.81	2.33	2.44	1.63	12.43	AB
Therates fasciatus fasciatus	M	3.55	6.53	3.35	2.28	1.74	2.27	2.28	1.74	12.28	AB
Therates fasciatus fasciatus	M	3.39	6.42	3.28	2.21	1.92	2.2	2.39	1.82	12.36	AB
Therates fasciatus fasciatus	M	3.43	6.02	3.04	2.02	1.63	2.06	1.99	1.57	11.28	AB
Therates fasciatus fasciatus	F	3.3	6.37	3.26	2.16	1.78	2.16	2.37	1.78	12.09	AB
Therates fasciatus fasciatus	F	3.23	6.12	3.12	2.04	1.7	2.03	2.06	1.62	11.47	AB
Therates fasciatus fasciatus	M	3.28	6.51	3.27	2.27	1.93	2.2	2.5	1.83	12.47	AB
Therates fasciatus fasciatus	F	3.2	6.2	3.18	2.13	1.85	2.07	2.38	1.72	11.84	AB
Therates fasciatus fasciatus	M	3.29	6.46	3.18	2.2	1.77	2.18	2.41	1.76	12.17	AB
Therates fasciatus fasciatus	M	3.12	5.85	3.15	2.08	1.96	2.01	2.31	1.76	11.58	AB
Therates fasciatus fasciatus	M	3.51	6.33	3.01	2.13	1.77	2.07	2.31	1.71	11.88	AB
Therates fasciatus fasciatus	F	3.71	6.46	3.29	2.26	1.76	2.21	2.38	1.76	12.19	AB
Therates fasciatus fasciatus	M	3.24	6.21	3.29	2.2	1.88	2.18	2.36	1.82	12.09	AB
Therates fasciatus fasciatus	F	3.4	6.43	3.32	2.19	1.86	2.23	2.31	1.84	12.36	AB
Therates fasciatus fasciatus	M	3.21	6.31	3.21	2.13	1.87	2.1	2.45	1.64	11.92	AB
Therates fasciatus fasciatus	M	3.22	6.27	3.36	2.24	1.94	2.22	2.33	1.85	12.28	AB
Therates fasciatus fasciatus	F	3.23	6.03	3.22	2.07	1.61	2.09	2.07	1.56	11.29	AB
Therates fasciatus fasciatus	F	3.48	6.64	3.26	2.13	1.76	2.1	2.38	1.66	12.16	AB
Therates fasciatus fasciatus	M	3.24	6.26	3.3	2.07	1.99	2.09	2.14	1.51	11.85	AB
Therates fasciatus fasciatus	F	3.29	6.26	3.21	2.09	1.77	2	2.28	1.49	11.52	AB
Therates fasciatus fasciatus	M	3.28	6.44	3.28	2.24	1.72	2.26	2.34	1.86	12.28	AB
Therates fasciatus fasciatus	M	3.07	6.14	3.14	2.11	1.95	2.13	2.24	1.69	11.91	AB
Therates fasciatus fasciatus	F	3.31	5.58	3.13	2.05	1.48	1.96	2.12	1.51	10.53	AB
Therates fasciatus fasciatus	M	3.21	6.08	3.2	2.13	1.7	2.07	2.1	1.63	11.48	AB
Therates fasciatus fasciatus	F	3.45	6.47	3.2	2.12	1.79	2.11	2.24	1.63	12	AB
Therates fasciatus fasciatus	M	3.49	6.63	3.33	2.23	1.7	2.27	2.05	1.64	12.24	AB
Therates fasciatus fasciatus	M	3.37	6.05	3.14	2.05	1.59	2.08	2.25	1.59	11.31	AB
Therates fasciatus fasciatus	M	3.77	6.77	3.31	2.25	1.74	2.28	2.17	1.69	12.48	AB
Therates fasciatus fasciatus	M	3.3	6.68	3.24	2.23	1.69	2.23	2.48	1.76	12.36	AB
Therates fasciatus fasciatus	M	3.14	6.14	3.22	2.19	1.89	2.14	2.22	1.65	11.82	AB
Therates fasciatus fasciatus	F	3.37	6.13	3.17	1.99	1.78	2.03	2.07	1.5	11.44	AB
Therates fasciatus fasciatus	M	3.29	6.33	3.31	2.26	1.96	2.27	1.79	2.43	12.99	AB
Therates fasciatus fasciatus	M	3.44	6.48	3.24	2.16	1.72	2.09	2.21	1.59	11.88	AB
Therates fasciatus fasciatus	M	3.38	6.45	3.17	2.06	1.73	2.16	2.25	1.65	11.99	AB
Therates fasciatus fasciatus	M	3.23	6.14	3.35	2.26	1.66	2.26	2.37	1.72	11.78	AB
Therates fasciatus fasciatus	M	3.22	5.99	3.23	2.16	1.82	2.03	2.34	1.66	11.5	AB
Therates fasciatus fasciatus	M	3.11	6.07	3.1	2.08	1.57	2.09	2.32	1.52	11.25	AB
Therates fasciatus fasciatus	F	3.56	6.56	3.29	2.29	2.27	2.19	2.32	1.7	12.72	AB
Therates fasciatus fasciatus	M	3.32	6.46	3.23	2.29	1.98	2.25	2.53	1.85	12.54	AB
Therates fasciatus fasciatus	M	3.38	5.99	3.08	2.04	1.61	2.12	2.12	1.58	11.3	AB
Therates fasciatus fasciatus	M	3.29	6.01	3.01	1.98	1.59	1.96	2.06	1.52	11.08	AB
Therates fasciatus fasciatus	M	3.32	6.72	3.36	2.28	1.7	2.21	2.33	1.75	12.38	AB
Therates fasciatus fasciatus	F	3.48	6.58	3.24	2.18	1.53	2.15	2.31	1.6	11.86	AB
Therates fasciatus fasciatus	M	3.14	6.16	3.18	2.13	1.94	2.22	2.34	1.71	12.03	AB
Therates fasciatus fasciatus	M	3.65	6.34	3.27	2.13	1.72	2.17	2.32	1.66	11.89	AB
Therates fasciatus fasciatus	F	3.37	6.4	3.08	2.05	1.76	1.99	2.26	1.62	11.77	AB
Therates fasciatus fasciatus	M	3.51	7.16	3.54	2.4	2.02	2.43	2.62	2.05	13.66	AB
Therates fasciatus fasciatus	M	3.19	6.36	3.21	2.16	1.89	2.24	2.27	1.82	12.31	AB
Therates fasciatus fasciatus	M	3.24	6.36	3.31	2.23	1.82	2.1	2.11	1.59	11.87	AB
Therates fasciatus fasciatus	M	3.1	6.08	3.22	2.15	1.74	2.19	2.29	1.58	11.59	AB
Therates fasciatus fasciatus	F	3.56	6.46	3.17	2.08	1.47	2.15	2.1	1.5	11.58	AB
Therates fasciatus fasciatus	F	3.7	6.52	3.16	2.11	1.66	2.04	2.16	1.53	11.75	AB
Therates fasciatus fasciatus	M	3.3	6.66	3.62	2.43	2.03	2.37	2.63	1.89	12.95	AB
Therates fasciatus fasciatus	M	3.26	6.24	3.43	2.34	1.97	2.26	2.44	1.67	12.14	AB
Therates fasciatus fasciatus	M	3.49	6.63	3.37	2.32	1.85	2.32	2.42	1.82	12.62	AB
Therates fasciatus fasciatus	F	3.55	6.66	3.28	2.2	1.64	2.12	2.31	1.67	12.09	AB
Therates fasciatus fasciatus	M	3.2	6.19	3.14	2.15	1.67	2.03	2.48	1.73	11.62	AB
Therates fasciatus fasciatus	F	3.58	6.2	3.09	2	1.62	1.97	2.23	1.59	11.38	AB
Therate fasciatus fasciatus	F	3.39	6.64	3.33	2.17	1.95	2.09	2.16	1.6	12.28	B
Therates fasciatus fasciatus	M	3.49	6.54	3.35	2.36	1.87	2.26	2.51	1.74	12.41	B
Therates fasciatus fasciatus	M	3.14	6.09	3.25	2.12	1.8	2.07	2.3	1.72	11.68	B
Therates fasciatus fasciatus	F	3.34	6.6	3.27	2.11	1.78	2.08	2.09	1.59	12.05	B
Therates fasciatus fasciatus	F	3.42	6.88	2.51	2.3	1.8	2.24	2.43	1.87	12.79	B
Therates fasciatus fasciatus	M	3.29	6.75	3.34	2.26	1.7	2.2	2.32	1.77	12.42	B
Therates fasciatus fasciatus	M	3.52	6.61	3.27	2.22	1.82	2.13	2.41	1.89	12.45	B
Therates fasciatus fasciatus	M	3.21	6	3.34	2.26	2.05	2.1	2.11	1.49	11.64	B
Therates fasciatus fasciatus	M	3.43	6.44	3.4	2.36	1.99	2.27	2.4	1.85	12.55	B
Therates fasciatus fasciatus	M	3.4	6.44	3.33	2.29	1.73	2.28	2.32	1.58	12.03	B
Therates fasciatus fasciatus	M	3.19	6.38	3.28	2.18	1.73	2.08	2.28	1.77	11.96	B
Therates fasciatus fasciatus	M	3.38	6.38	3.33	2.23	1.76	2.26	2.33	1.77	12.17	B
Therates fasciatus fasciatus	F	3.35	5.82	3.09	2.05	1.44	1.95	2.06	1.06	10.27	B
Therates fasciatus fasciatus	M	3.26	6.37	3.38	2.18	1.93	2.13	2.31	1.73	12.16	B
Therates fasciatus fasciatus	M	3.41	6.55	3.27	2.24	1.71	2.2	2.08	1.59	12.05	B
Therates fasciatus fasciatus	M	3.1	6.36	3.18	2.07	1.69	2.06	2.3	1.71	11.82	B
Therates fasciatus fasciatus	M	3.05	5.93	3.09	2.06	1.68	2.06	2.14	1.54	11.21	B
Therates fasciatus fasciatus	M	3.72	6.64	3.27	2.13	1.76	2.19	2.36	1.58	12.17	B
Therates fasciatus fasciatus	F	3.34	6.44	3.22	2.15	1.77	2.09	1.99	1.45	11.75	B
Therates fasciatus fasciatus	F	3.59	6.83	3.5	2.29	1.72	2.19	2.38	1.7	12.44	B
Therates fasciatus fasciatus	F	3.4	6.58	3.31	2.24	1.61	2.09	2.3	1.54	11.82	B
Therates fasciatus fasciatus	M	3.07	5.78	3.03	1.9	1.57	2.02	1.95	1.51	10.88	B
Therates fasciatus fasciatus	M	3.29	5.54	3.08	1.89	1.47	1.95	1.88	1.44	10.4	B
Therates fasciatus fasciatus	F	3.29	6.31	3.21	2.14	1.66	2.2	2.34	1.65	11.82	B
Therates fasciatus fasciatus	F	3.59	6.5	3.35	2.2	1.52	2.15	2.32	1.71	11.88	B
Therates fasciatus fasciatus	F	3.21	6.23	3.15	2	1.74	1.91	2.15	1.58	11.46	B
Therates fasciatus fasciatus	F	3.25	6.21	2.99	2.16	2.02	2.11	2.25	1.75	12.09	B
Therates fasciatus fasciatus	M	3.78	6.5	3.35	2.25	1.81	2.24	2.24	1.69	12.24	B
Therates fasciatus fasciatus	M	3.52	6.26	3.25	2.1	1.75	1.97	2.11	1.63	11.61	B
Therates fasciatus fasciatus	F	3.25	6.22	3.21	2.11	1.66	2.2	2.28	1.48	11.56	B
Therates fasciatus fasciatus	M	3.09	5.84	3.19	2.14	1.5	2.09	2.21	1.48	10.91	B
Therates fasciatus fasciatus	F	3.51	6.15	3.26	2.03	1.66	2.1	2.36	1.51	11.42	B
Therates fasciatus fasciatus	M	3.14	5.92	3.12	2.07	1.83	2.07	2.23	1.52	11.34	B
Therates fasciatus fasciatus	M	2.8	5.34	2.76	1.79	1.47	1.84	2.12	1.36	10.01	B
Therates fasciatus fasciatus	F	3.27	5.86	3.08	2.01	1.6	2.07	2.3	1.49	11.02	B
Therates fasciatus fasciatus	M	3.13	6.05	3.14	1.68	2.02	2.12	2.36	1.53	11.72	B
Therates fasciatus fasciatus	M	2.93	5.62	2.94	1.9	1.44	1.88	2.26	1.47	10.41	B
Therates fasciatus fasciatus	M	3.22	6.17	3.29	2.2	1.76	2.22	2.35	1.57	11.72	B
Therates fasciatus fasciatus	M	3.22	5.99	3.25	2.16	1.77	2.16	2.47	1.55	11.47	B
Therates fasciatus fasciatus	M	3.06	5.5	2.86	1.95	1.64	2.03	2.3	1.44	10.61	B
Therates fasciatus fasciatus	M	3.7	5.77	3.12	2.01	1.92	2.06	2.19	1.53	11.28	B
Therates fasciatus fasciatus	M	3.24	5.92	3.17	2.15	1.58	2.17	2.32	1.56	11.23	B
Therates fasciatus fasciatus	M	3.19	5.86	3.06	2.06	1.72	2.16	2.09	1.39	11.13	B
Therates fasciatus fasciatus	M	3.25	6.05	3.31	2.2	1.85	2.24	2.34	1.65	11.79	B
Therates fasciatus fasciatus	M	3.21	5.96	3.24	2.19	1.78	2.2	2.22	1.5	11.44	B
Therates fasciatus fasciatus	M	3.22	6.16	3.25	2.19	1.8	2.11	2.51	1.64	11.71	B
Therates fasciatus fasciatus	F	3.31	6.05	3.21	2.11	1.71	2.16	2.24	1.49	11.41	B
Therates fasciatus fasciatus	M	3.22	5.86	3.16	2.08	1.7	2.17	2.39	1.54	11.27	B
Therates fasciatus fasciatus	M	3.16	5.63	3.1	2.04	1.6	2.17	2.22	1.47	10.87	B
Therates fasciatus fasciatus	F	3.54	6.04	3.24	2.15	1.66	2.13	2.12	1.45	11.28	B
Therates fasciatus fasciatus	F	3.47	6.59	3.39	2.18	1.86	2.21	2.28	1.55	12.21	B
Therates fasciatus fasciatus	M	3.45	6.34	3.43	2.3	1.76	2.19	2.54	1.69	11.98	B
Therates fasciatus fasciatus	F	3.59	6.66	3.42	2.18	1.61	2.23	2.46	1.69	12.19	B
Therates fasciatus fasciatus	F	3.5	6.35	3.14	2.16	1.58	2.15	2.22	1.41	11.49	B
Therates fasciatus fasciatus	F	3.23	6.35	3.14	2.1	1.71	2.18	2.27	1.56	11.8	B
Therates fasciatus fasciatus	M	3.15	5.92	3.04	2.08	1.75	2.06	2.16	1.49	11.22	B
Therates fasciatus fasciatus	M	3.3	6.25	3.34	2.24	1.77	2.41	2.3	1.51	11.94	B
Therates fasciatus fasciatus	F	3.45	6.43	3.28	2.16	2.01	2.12	2.01	1.39	11.95	B
Therates fasciatus fasciatus	F	3.37	6.24	3.18	2.02	1.74	1.99	2.04	1.42	11.39	B
Therates fasciatus fasciatus	M	4.12	6.11	3.22	2.16	1.74	2.16	2.14	1.44	11.45	B
Therates fasciatus fasciatus	M	3.15	5.66	3.08	2.01	1.66	2.04	2.03	1.32	10.68	B
Therates fasciatus fasciatus	M	3.13	6.16	3.14	2.16	2.09	2.14	2.3	1.5	11.89	B
Therates coracinus coracinus	F	4.63	8.73	4.15	2.7	2.48	2.63	2.81	1.9	15.74	CE
Therates coracinus coracinus	F	4.36	8.55	4.01	2.5	2.48	2.48	2.78	1.99	15.5	CE
Therates coracinus coracinus	M	4.38	8.78	4.01	2.49	2.57	2.73	2.84	2.01	16.09	CE
Therates coracinus coracinus	M	4.4	8.98	4.17	2.68	2.48	2.67	2.86	2.11	16.24	CE
Therates coracinus coracinus	F	4.88	8.48	3.96	2.51	2.38	2.43	2.9	2.26	15.55	CE
Therates coracinus coracinus	F	4.22	8.27	3.91	2.43	2.23	2.44	2.65	1.91	14.85	CE
Therates coracinus coracinus	F	4.39	8.47	4.05	2.47	2.47	2.42	2.83	2.07	15.43	CE
Therates coracinus coracinus	F	4.38	8.44	3.95	2.5	2.39	2.54	2.48	1.79	15.16	CE
Therates coracinus coracinus	M	4.01	7.91	3.76	2.41	2.19	2.37	2.41	1.6	14.07	CE
Therates coracinus coracinus	F	4.21	8.37	3.99	2.35	2.3	2.62	2.63	1.88	15.17	CE
Therates coracinus coracinus	M	3.99	8.06	3.87	2.38	2.34	2.45	2.57	1.9	14.75	CE
Therates coracinus coracinus	M	4.33	8.58	4.01	2.62	2.49	2.68	2.85	2	15.75	CE
Therates coracinus coracinus	M	4.18	8.67	3.91	2.45	2.42	2.6	2.87	1.94	15.63	CE
Therates coracinus coracinus	M	4.29	8.83	4.08	2.53	2.49	2.6	2.64	1.87	15.79	CE
Therates coracinus coracinus	M	4.31	8.76	4.05	2.62	2.55	2.66	2.9	2.11	16.08	CE
Therates coracinus coracinus	M	4.61	8.95	4.29	2.77	2.52	2.64	2.97	2.19	16.3	CE
Therates coracinus coracinus	M	4.62	8.85	4.03	2.53	2.26	2.57	2.68	2.85	16.53	CE
Therates coracinus coracinus	M	4.33	8.81	4.03	2.45	2.31	2.55	2.87	2.08	15.75	CE
Therates coracinus coracinus	F	4.15	8.32	3.72	2.38	2.21	2.41	2.63	1.78	14.72	CE
Therates coracinus coracinus	F	4.28	8.42	4.07	2.46	2.29	2.53	2.66	2.08	15.32	CE
Therates coracinus coracinus	M	4.39	8.93	4.06	2.71	2.42	2.66	3	2.1	16.11	CE
Therates coracinus coracinus	M	4.34	8.83	4.09	2.62	2.42	2.68	2.75	1.91	15.84	CE
Therates coracinus coracinus	F	4.58	8.87	4.17	2.63	2.19	2.43	2.85	2.09	15.58	CE
Therates coracinus coracinus	F	4.11	8.24	3.9	2.3	2.24	2.32	2.5	1.79	14.59	CE
Therates coracinus coracinus	M	4.53	9.18	4.09	2.74	2.47	2.64	2.95	2.11	16.4	CE
Therates coracinus coracinus	M	4.28	8.6	4.06	2.6	2.31	2.61	2.9	2.08	15.6	CE
Therates coracinus coracinus	M	4.73	9.32	4.31	2.81	2.73	2.7	3.02	2.13	16.88	CE
Therates coracinus coracinus	F	4.77	8.54	4.05	2.42	2.26	2.43	2.61	1.86	15.09	CE
Therates coracinus coracinus	M	4.51	8.47	3.83	2.47	2.26	2.49	2.7	1.97	15.19	CE
Therates coracinus coracinus	F	4.4	8.38	4.07	2.46	2.52	2.43	2.56	1.88	15.21	CE
Therates coracinus coracinus	F	4.23	8.4	3.96	2.37	2.37	2.35	2.66	1.96	15.08	CE
Therates coracinus coracinus	M	4.27	8.48	3.84	2.53	2.31	2.48	2.74	1.92	15.19	CE
Therates coracinus coracinus	F	4.58	8.76	4.08	2.6	2.39	2.56	2.9	1.97	15.68	CE
Therates coracinus coracinus	M	4.68	9.02	4.14	2.81	2.55	2.69	2.81	2.11	16.37	CE
Therates coracinus coracinus	F	4.5	8.64	4.12	2.62	2.46	2.52	2.76	1.93	15.55	CE
Therates coracinus coracinus	M	4.52	8.82	3.95	2.6	2.34	2.5	2.59	1.61	15.27	CE
Therates coracinus coracinus	F	4.58	8.73	4.07	2.57	2.36	2.5	2.6	1.89	15.48	CE
Therates coracinus coracinus	F	4.81	8.8	4.13	2.77	2.56	2.57	2.8	1.85	15.78	CE
Therates coracinus coracinus	F	4.24	8.32	3.91	2.4	2.33	2.33	2.79	1.87	14.85	CE
Therates coracinus coracinus	M	4.68	8.94	4.32	2.84	2.61	2.79	3.1	2.18	16.52	CE
Therates coracinus coracinus	M	4.04	7.99	3.65	2.3	2.34	2.33	2.52	1.76	14.42	CE
Therates coracinus coracinus	F	4.4	7.9	3.78	2.33	2.08	2.4	2.48	1.78	14.16	CE
Therates coracinus coracinus	F	4.64	9.16	4.17	2.64	2.64	2.66	2.83	1.98	16.44	CE
Therates coracinus coracinus	F	4.22	7.82	3.75	2.27	2.11	2.33	2.5	1.77	14.03	CE
Therates coracinus coracinus	F	3.8	7.55	3.6	2.21	2.21	2.23	2.4	1.56	13.55	CE
Therates coracinus coracinus	M	4.7	9.43	4.13	2.7	2.62	2.74	2.92	1.94	16.73	CE
Therates coracinus coracinus	M	4.06	8.1	3.9	2.45	2.18	2.42	2.4	1.64	14.34	CE
Therates coracinus coracinus	F	4.64	8.92	4.21	2.69	2.63	2.65	2.61	1.8	16	CE
Therates coracinus coracinus	M	4.4	8.51	3.87	2.5	2.4	2.53	2.79	1.87	15.31	CE
Therates coracinus coracinus	F	4.56	8.95	4.09	2.64	2.44	2.54	2.76	1.82	15.75	CE
Therates coracinus coracinus	M	4.37	8.69	4.15	2.69	2.53	2.76	2.74	1.76	15.74	CE
Therates coracinus coracinus	F	4.44	8.86	3.83	2.43	2.35	2.47	2.73	1.83	15.51	CE
Therates coracinus coracinus	F	4.34	8.5	3.94	2.48	2.53	2.49	2.49	1.87	15.39	CE
Therates coracinus coracinus	M	4.35	8.75	4.04	2.72	2.34	2.7	2.73	1.88	15.67	CE
Therates coracinus coracinus	M	4.61	9.21	4.16	2.84	2.41	2.77	3.03	2.12	16.51	CE
Therates coracinus coracinus	F	5.03	9.18	4.27	2.95	2.43	2.74	2.71	1.97	16.32	CE
Therates coracinus coracinus	F	4.39	8.84	3.99	2.5	2.3	2.36	2.81	1.98	15.48	CE
Therates coracinus coracinus	F	4.67	8.83	3.95	2.58	2.36	2.52	2.67	1.96	15.67	CE
Therates coracinus coracinus	F	4.62	8.83	4.23	2.67	2.57	2.67	2.85	2.07	16.14	CE
Therates coracinus coracinus	F	4.13	8.29	3.98	2.41	2.33	2.49	2.64	1.85	14.96	CE
Therates coracinus coracinus	F	4.41	8.36	3.92	2.54	2.2	2.4	2.88	1.92	14.88	CE
Therates coracinus coracinus	F	4.12	8.22	3.82	2.28	2.16	2.4	2.43	1.81	14.59	CE
Therates coracinus coracinus	M	3.7	7.45	3.44	2.15	2.06	2.14	2.31	1.67	13.32	CE
Therates coracinus coracinus	F	4.63	9.13	4.1	2.76	2.5	2.68	2.76	1.98	16.29	CE
Therates coracinus coracinus	M	4.34	8.37	3.89	2.48	2.41	2.53	2.6	1.87	15.18	CE
Therates coracinus coracinus	F	4.4	8.14	3.71	2.38	2.25	2.24	2.43	1.76	14.39	CE
Therates coracinus coracinus	F	4.5	8.83	4.18	2.59	2.39	2.54	2.88	2.02	15.78	CE
Therates coracinus coracinus	F	4.74	8.58	4.11	2.59	2.53	2.5	2.84	2.03	15.64	CE
Therates coracinus coracinus	F	3.89	7.74	3.6	2.21	2.19	2.31	2.48	1.8	14.04	CE
Therates coracinus coracinus	M	4	8.9	3.77	2.4	2.29	2.41	2.58	1.82	15.42	CE
Therates coracinus coracinus	F	4.85	9.39	4.31	2.87	2.36	2.71	2.86	2.24	16.7	CE
Therates coracinus coracinus	F	4.38	8.84	4.16	2.61	2.48	2.55	2.53	1.86	15.73	CE
Therates coracinus coracinus	M	4.33	8.71	3.97	2.57	2.47	2.51	2.8	1.99	15.68	CE
Therates coracinus coracinus	F	4.24	8.47	3.97	2.47	2.28	2.44	2.53	1.9	15.09	CE
Therates coracinus coracinus	F	4.5	8.24	3.81	2.35	2.09	2.32	2.68	1.98	14.63	CE
Therates coracinus coracinus	F	4.43	8.78	4.03	2.51	2.27	2.49	2.9	2.13	15.67	CE
Therates coracinus coracinus	M	4.68	9.27	4.4	2.98	2.7	2.93	3.22	2.19	17.09	CE
Therates coracinus coracinus	F	4.54	8.63	4.03	2.63	2.47	2.54	2.7	2.02	15.66	CE
Therates coracinus coracinus	F	4.54	8.82	4.12	2.57	2.56	2.52	2.83	2.01	15.91	CE
Therates coracinus coracinus	F	4.6	9.04	4.12	2.69	2.35	2.85	2.96	2.11	16.35	CE
Therates coracinus coracinus	F	4.97	9.45	4.38	2.96	2.7	2.79	3.19	2.11	17.05	CE
Therates coracinus coracinus	F	5.41	9.33	4.39	2.79	2.62	2.68	2.98	2.17	16.8	CE
Therates coracinus coracinus	M	4.36	8.7	3.99	2.62	2.66	2.56	2.87	2.01	15.93	CE
Therates coracinus coracinus	M	4.95	8.49	3.96	2.55	2.37	2.47	2.82	2	15.33	CE
Therates coracinus coracinus	M	4.73	9.23	4.23	2.82	2.53	2.77	2.89	1.97	16.5	CE
Therates coracinus coracinus	M	4.03	8.07	3.88	2.44	1.88	2.29	2.62	1.9	14.14	CE
Therates coracinus coracinus	M	4.56	8.69	4.19	2.71	2.51	2.67	2.97	2.01	15.88	CE
Therates coracinus coracinus	F	4.14	8.28	3.79	2.27	2.34	2.24	2.59	1.84	14.7	CE
Therates coracinus coracinus	F	4.55	8.76	4.02	2.51	2.51	2.51	2.68	1.99	15.77	CE
Therates coracinus coracinus	F	4.69	8.74	3.98	2.59	2.29	2.58	2.91	2.08	15.69	CE
Therates coracinus coracinus	M	4.34	8.58	3.97	2.55	2.21	2.57	2.66	1.78	15.14	CE
Therates coracinus coracinus	F	4.32	8.62	4.05	2.54	2.91	2.43	2.69	1.76	15.72	CE
Therates coracinus coracinus	M	4.53	8.95	4.14	2.81	2.51	2.7	2.83	1.92	16.08	CE
Therates coracinus coracinus	F	4.18	8.2	3.84	2.37	2.15	2.36	2.64	1.75	14.46	CE
Therates coracinus coracinus	M	4.01	8.04	3.74	2.45	2.22	2.46	2.45	1.76	14.48	CE
Therates coracinus coracinus	F	4.53	8.8	3.95	2.57	2.33	2.48	2.86	1.96	15.57	CE
Therates coracinus coracinus	F	4.53	8.66	4.04	2.63	2.29	2.46	2.79	1.88	15.29	CE
Therates coracinus coracinus	F	4.47	8.56	3.97	2.51	2.2	2.42	2.72	1.95	15.13	CE
Therates coracinus coracinus	M	4.23	8.4	3.84	2.49	2.3	2.43	2.64	1.74	14.87	CE
Therates coracinus coracinus	F	4.38	8.57	3.99	2.59	2.36	2.39	2.77	1.75	15.07	CE
Therates coracinus coracinus	M	4.51	8.67	4.03	2.62	2.29	2.6	2.94	1.97	15.53	CE
Therates coracinus coracinus	F	4.77	9.02	4.28	2.69	2.6	2.63	2.68	2.15	16.4	CE
Therates coracinus coracinus	M	4.69	8.82	4.2	2.8	2.22	2.68	2.83	1.83	15.55	CE
Therates coracinus coracinus	F	4.7	8.69	4.09	2.64	2.14	2.51	2.84	1.92	15.26	CE
Therates coracinus coracinus	F	4.66	8.84	4.19	2.56	2.38	2.44	2.8	2.16	15.82	CE
Therates coracinus coracinus	M	4.21	8.23	3.82	2.47	2.09	2.39	2.59	1.67	14.38	CE
Therates coracinus coracinus	M	4.89	8.77	3.95	2.56	2.2	2.56	2.79	1.89	15.42	CE
Therates coracinus coracinus	M	4.67	9.13	4.22	2.75	2.54	2.67	2.96	1.96	16.3	CE
Therates coracinus coracinus	F	4.22	8.45	3.88	2.44	2.28	2.34	2.64	1.94	15.01	CE
Therates coracinus coracinus	M	4.8	9.14	4.26	2.79	2.54	2.64	3.17	2.02	16.34	CE
Therates coracinus coracinus	M	4.12	8.38	3.84	2.46	2.24	2.42	2.45	1.87	14.91	CE
Therates coracinus coracinus	F	4.74	8.96	4.3	2.55	2.47	2.52	2.83	2.01	15.96	CE
Therates coracinus coracinus	M	4.34	8.55	4	2.46	2.44	2.46	2.7	2	15.45	CE
Therates coracinus coracinus	F	4.48	8.67	4.06	2.45	2.32	2.53	2.72	1.99	15.51	CE
Therates coracinus coracinus	M	4.65	8.94	4.23	2.75	2.46	2.79	2.87	2.1	16.29	CE
Therates coracinus coracinus	F	4.56	8.82	4.09	2.45	2.31	2.59	2.65	1.95	15.67	CE
Therates coracinus coracinus	F	4.18	8.09	3.8	2.33	2.04	2.39	2.52	1.78	14.3	CE
Therates coracinus coracinus	F	4.8	8.62	4.04	2.63	2.12	2.39	2.7	1.9	15.03	CE
Therates coracinus coracinus	M	4.97	9.83	4.63	3.2	2.83	3.09	3.86	2.68	18.43	C
Therates coracinus coracinus	M	6.15	10.65	4.27	2.86	2.5	2.88	2.94	1.93	17.96	C
Therates coracinus coracinus	M	4.92	10.3	4.33	2.75	2.64	2.82	3.01	2.2	17.96	C
Therates coracinus coracinus	M	5	11.05	4.31	2.88	2.69	2.93	3.38	2.34	19.01	C
Therates coracinus coracinus	F	5.15	10.39	4.19	2.68	2.54	2.75	2.97	2.24	17.92	C
Therates coracinus coracinus	F	5.23	10.89	4.24	2.83	2.67	2.74	2.93	2.15	18.45	C
Therates coracinus coracinus	M	4.55	9.95	4.14	2.65	2.39	2.75	2.85	2	17.09	C
Therates coracinus coracinus	M	4.89	10.32	4.6	2.98	3.2	3.04	3.74	2.51	19.07	C
Therates coracinus coracinus	F	5.19	10.67	4.67	3.03	3.16	3.06	3.45	2.4	19.29	C
Therates coracinus coracinus	M	4.84	10.77	4.84	3.02	3.2	2.65	3.65	2.42	19.04	C
Therates coracinus coracinus	M	5.14	10.28	4.775	3.27	3.08	3.38	4.14	2.59	19.33	C
Therates coracinus coracinus	M	4.99	10.26	4.68	2.97	2.87	3.24	3.34	2.43	18.8	C
Therates coracinus coracinus	M	5.05	10.58	4.5	3.12	3.02	3.29	3.65	2.38	19.27	C
Therates coracinus coracinus	M	4.96	10.03	4.22	2.98	2.92	3.08	3.39	2.3	18.33	C
Therates coracinus coracinus	M	4.18	8.93	4.07	2.62	2.57	2.63	2.96	1.89	16.02	C
Therates coracinus coracinus	F	5.22	10.3	4.46	2.83	2.86	2.85	3.34	2.34	18.35	C
Therates coracinus coracinus	M	4.8	9.99	4.58	2.93	2.65	3.13	3.54	2.48	18.25	C
Therates coracinus coracinus	M	5.06	10.51	4.63	3.13	2.99	3.11	3.98	2.65	19.26	C
Therates coracinus coracinus	M	5.13	10.3	4.55	2.85	3.01	3.02	3.61	2.46	18.79	C
Therates coracinus coracinus	F	4.74	9.97	4.39	2.83	2.92	2.85	3.45	2.43	18.17	C
Therates coracinus coracinus	M	4.84	9.89	4.5	2.9	2.75	2.96	3.5	2.38	17.98	C
Therates coracinus coracinus	M	4.16	8.7	3.9	2.45	2.1	2.46	2.6	1.78	15.04	C
Therates coracinus coracinus	M	4.7	9.61	4.3	2.9	2.87	3	3.67	2.52	18	C
Therates coracinus coracinus	M	4.8	9.57	4.2	2.78	2.8	2.82	3.63	2.36	17.55	C
Therates coracinus coracinus	F	5.44	10.51	4.44	2.9	2.54	2.91	2.73	2.07	18.03	C
Therates coracinus coracinus	F	5.02	10.39	4.57	2.87	3.09	2.9	3.17	2.18	18.56	C
Therates coracinus coracinus	F	5.18	10.19	4.48	3.15	2.86	3.12	3.66	2.29	18.46	C
Therates coracinus coracinus	F	5.22	9.98	4.69	3	3.09	3.14	3.29	2.32	18.53	C
Therates coracinus coracinus	M	4.59	9.77	4.37	2.94	2.71	2.96	3.56	2.41	17.85	C
Therates coracinus coracinus	M	4.63	9.34	4.2	2.73	2.8	2.76	3.31	2.31	17.21	C
Therates coracinus coracinus	M	5.2	9.65	4.4	2.88	2.9	2.99	3.6	2.51	18.05	C
Therates coracinus coracinus	M	4.59	9.81	4.4	2.77	3.3	2.93	3.52	2.35	18.39	C
Therates coracinus coracinus	M	4.77	9.92	4.5	2.92	3.09	2.95	3.62	2.51	18.47	C
Therates coracinus coracinus	M	4.55	9.85	4.37	2.79	3.01	2.95	3.49	2.31	18.12	C
Therates coracinus coracinus	F	4.84	9.73	4.37	2.85	2.99	2.91	3.26	2.19	17.82	C
Therates coracinus coracinus	M	4.69	9.35	4.36	2.95	2.82	2.83	3.31	2.16	17.16	C
Therates coracinus coracinus	F	4.71	9.21	4.17	2.72	2.6	2.65	3.35	2.24	16.7	C
Therates coracinus coracinus	M	4.92	10.09	4.46	2.97	2.67	2.94	3.58	2.39	18.09	C
Therates coracinus coracinus	F	4.87	9.45	4.23	2.75	2.58	2.81	3.21	2.24	17.08	C
Therates coracinus coracinus	M	5	10.5	4.45	3.02	2.73	3.09	3.75	2.41	18.73	C
Therates coracinus coracinus	M	4.7	9.25	4.25	2.68	2.8	2.72	3.15	2	16.77	C
Therates coracinus coracinus	M	4.89	9.96	4.37	3.01	2.78	3.19	3.45	2.22	18.15	C
Therates coracinus coracinus	F	4.6	9.33	4.28	2.64	2.97	2.65	3.3	2.29	17.24	C
Therates coracinus coracinus	F	4.56	9.2	4.19	2.66	2.89	2.68	2.86	2.1	16.87	C
Therates coracinus coracinus	M	4.13	8.63	3.9	2.52	2.5	2.68	3.16	2	15.81	C
Therates coracinus coracinus	F	4.67	9.02	4.28	2.73	2.53	2.91	3.17	2.2	16.66	C
Therates coracinus coracinus	M	4.47	9.12	3.94	2.51	2.54	2.65	3.01	2.02	16.33	C
Therates coracinus coracinus	F	4.8	9.54	4.37	2.81	2.82	2.88	3.37	2.37	17.61	C
Therates coracinus coracinus	M	4.42	9.45	4.31	2.91	2.8	2.88	3.2	2.32	17.45	C
Therates coracinus coracinus	M	4.55	9.26	4.14	2.78	2.79	2.75	3.35	2.04	16.84	C
Therates coracinus coracinus	F	4.74	9.39	4.42	2.8	2.69	2.78	3.24	2.3	17.16	C
Therates coracinus coracinus	M	5.01	10.1	4.55	3.09	2.94	3.02	3.54	2.38	18.44	C
Therates coracinus coracinus	F	5.07	10.17	4.62	2.78	2.95	0.0238095	3.27	2	15.1438	C
Therates coracinus coracinus	M	4.87	9.96	4.4	2.96	2.81	2.94	3.65	2.29	18	C
Therates coracinus coracinus	M	4.67	9.66	4.45	2.93	2.84	2.95	3.4	2.39	17.84	C
Therates coracinus coracinus	F	5.24	10.28	4.64	3	2.95	2.82	3.28	2.39	18.44	C
Therates coracinus coracinus	F	4.56	9.31	4.15	2.73	2.53	2.69	2.9	2.18	16.71	C
Therates coracinus coracinus	F	4.88	9.83	4.47	2.78	2.9	2.84	3.39	2.11	17.68	C
Therates coracinus coracinus	F	5.11	10.35	4.45	2.95	3	2.92	3.29	2.26	18.53	C
Therates coracinus coracinus	M	5.24	10.21	4.54	2.95	2.74	2.99	3.39	2.2	18.14	C
Therates coracinus coracinus	F	4.9	9.48	4.56	2.81	2.98	2.9	3.35	2.39	17.75	C
Therates coracinus coracinus	F	4.8	9.4	4.2	2.74	2.76	2.82	3.28	2.01	16.99	C
Therates coracinus coracinus	F	4.8	9.44	4.32	2.75	2.82	2.97	3.04	2.18	17.41	C
Therates coracinus coracinus	M	4.87	9.74	4.59	3.13	2.86	3.22	3.64	2.26	18.08	C
Therates coracinus coracinus	F	4.47	8.89	4.12	2.6	2.71	2.65	3.01	2.19	16.44	C
Therates coracinus coracinus	M	4.6	8.86	4.16	2.87	2.46	2.72	3.22	2.12	16.16	C
Therates coracinus coracinus	M	4.66	9.2	4.36	2.84	2.53	2.82	3.36	2.26	16.81	C
Therates coracinus coracinus	F	4.73	9.7	4.15	2.74	2.78	2.81	3.18	2.06	17.35	C
Therates coracinus coracinus	M	4.97	10.51	4.28	3.12	3.06	3.04	3.8	2.52	19.13	C
Therates coracinus coracinus	M	4.57	9.1	4.18	2.85	2.67	2.94	3.21	2.24	16.95	C
Therates coracinus coracinus	M	4.75	9.57	4.34	2.75	2.53	2.84	3.47	2.07	17.01	C
Therates coracinus coracinus	F	4.81	9.75	4.37	2.81	2.55	2.89	3.08	2.37	17.56	C
Therates coracinus coracinus	M	4.8	9.67	4.27	2.96	2.64	2.82	3.16	2.14	17.27	C
Therates coracinus coracinus	M	4.9	9.74	4.45	2.95	3.02	2.9	3.9	2.54	18.2	C
Therates coracinus coracinus	M	4.55	9.29	4.33	2.92	2.66	2.98	3.31	2.14	17.07	C
Therates coracinus coracinus	M	4.37	8.89	4.04	2.66	3.05	2.74	3.26	2.2	16.88	C
Therates coracinus coracinus	M	4.54	9.31	4.36	2.89	2.91	2.92	3.45	2.29	17.43	C
Therates coracinus coracinus	F	5.18	10	4.48	2.94	2.9	2.95	3.51	2.19	18.04	C
Therates coracinus coracinus	M	4.43	9.05	4.2	2.77	2.61	2.74	3.09	2.05	16.45	C
Therates coracinus coracinus	M	4.61	9.2	4.19	2.92	2.81	2.97	2.99	2.16	17.14	C
Therates coracinus coracinus	F	5.06	9.6	4.23	2.77	2.4	2.68	3.34	2.18	16.86	C
Therates coracinus coracinus	F	5.17	9.82	4.49	2.83	2.79	2.86	3.18	2.32	17.79	C
Therates coracinus coracinus	F	4.95	9.89	4.49	3.07	2.83	3.08	3.55	2.19	17.99	C
Therates coracinus coracinus	F	4.97	9.37	4.23	2.72	2.84	2.79	3.22	2.14	17.14	C
Therates coracinus coracinus	F	5.15	9.59	4.49	2.89	2.77	2.81	3.34	2.19	17.36	C
Therates coracinus coracinus	M	4.6	9.6	4.19	2.89	2.8	2.96	3.6	2.3	17.66	C
Therates coracinus coracinus	M	4.62	9.29	4.2	2.69	2.54	2.84	3.43	2.22	16.89	C
Therates coracinus coracinus	M	4.68	9.78	4.26	2.86	2.72	2.78	3.35	2.31	17.59	C
Therates coracinus coracinus	F	4.7	9.32	4.2	2.7	2.69	2.85	3.37	2.29	17.15	C
Therates coracinus coracinus	M	4.72	9.54	4.42	2.89	2.93	2.91	3.34	2.07	17.45	C
Therates coracinus coracinus	F	5.13	10.27	4.44	3.18	2.95	3.08	3.6	2.31	18.61	C
Therates coracinus coracinus	M	4.92	9.69	4.37	2.84	2.51	2.8	3.6	2.3	17.3	C
Therates coracinus coracinus	F	4.83	9.24	4.41	2.88	2.73	2.83	3.26	2.21	17.01	C
Therates coracinus coracinus	F	4.57	8.74	4.03	2.61	2.41	2.55	3.06	2.02	15.72	C
Therates fasciatus quadrimaculatus	M	3.11	5.78	3.23	2.11	1.79	2.09	2.22	1.56	11.22	CE
Therates fasciatus quadrimaculatus	F	2.93	5.79	3.05	1.94	1.59	1.99	2.08	1.53	10.9	CE
Therates fasciatus quadrimaculatus	M	3.15	5.96	3.28	2.18	1.82	2.2	2.23	1.59	11.57	CE
Therates fasciatus quadrimaculatus	M	3.14	6.01	3.27	2.18	1.92	2.16	2.25	1.62	11.71	CE
Therates fasciatus quadrimaculatus	F	3.3	5.98	3.26	2.04	1.48	2.13	2.17	1.55	11.14	CE
Therates fasciatus quadrimaculatus	F	3.32	6.2	3.2	2.09	1.7	2.09	2.2	1.6	11.59	CE
Therates fasciatus quadrimaculatus	M	2.99	5.38	2.99	1.87	1.62	1.88	1.43	2.09	10.97	CE
Therates fasciatus quadrimaculatus	M	3.3	6	3.24	2.15	1.82	2.3	2.4	1.74	11.86	CE
Therates fasciatus quadrimaculatus	M	3.26	5.8	3.18	2.1	1.79	2.13	2.22	1.54	11.26	CE
Therates fasciatus quadrimaculatus	F	3.17	5.97	3.2	2.05	1.68	2.08	2.17	1.6	11.33	CE
Therates fasciatus quadrimaculatus	F	3.23	6.19	3.3	2.05	1.51	2.17	2.23	1.48	11.35	CE
Therates fasciatus quadrimaculatus	M	2.95	5.65	3.13	1.98	1.79	1.97	2.32	1.56	10.97	CE
Therates fasciatus quadrimaculatus	F	3.15	6.17	3.21	2.05	1.64	2.06	2.2	1.59	11.46	CE
Therates fasciatus quadrimaculatus	M	3.11	5.86	3.23	2.18	1.99	2.2	2.2	1.6	11.65	CE
Therates fasciatus quadrimaculatus	F	3.54	6.37	3.27	2.07	1.88	2.17	2.14	1.52	11.94	CE
Therates fasciatus quadrimaculatus	M	3.1	5.92	3.16	2.17	1.64	2.13	2.31	1.49	11.18	CE
Therates fasciatus quadrimaculatus	F	3.44	6.52	3.43	2.25	1.69	2.24	2.38	1.75	12.2	CE
Therates fasciatus quadrimaculatus	F	3.32	6.13	3.32	2.11	1.71	2.07	2.09	1.43	11.34	CE
Therates fasciatus quadrimaculatus	F	3.82	6.09	3.21	2.04	1.59	2.11	2.16	1.48	11.27	CE
Therates fasciatus quadrimaculatus	F	3.22	6.06	3.24	2	1.97	1.98	1.99	1.4	11.41	CE
Therates fasciatus quadrimaculatus	M	3.08	5.03	3.14	2.1	1.66	2.08	2.25	1.71	10.48	CE
Therates fasciatus quadrimaculatus	M	3.12	6	3.18	2.09	1.93	2.14	2.19	1.54	11.61	CE
Therates fasciatus quadrimaculatus	F	3.72	6.33	3.32	2.15	1.72	2.17	2.25	1.55	11.77	CE
Therates fasciatus quadrimaculatus	M	3.27	6.26	3.38	2.2	2.02	2.19	2.41	1.56	12.03	CE
Therates fasciatus quadrimaculatus	F	3.42	6.3	3.32	2.16	1.51	2.11	2.23	1.63	11.55	CE
Therates fasciatus quadrimaculatus	F	3.48	6.39	3.46	2.37	1.88	2.29	2.39	1.74	12.3	CE
Therates fasciatus quadrimaculatus	M	3.17	5.88	3.15	2.14	1.82	2.13	2.16	1.45	11.28	CE
Therates fasciatus quadrimaculatus	M	3.08	6.02	3.18	2.1	1.82	2.05	2.05	1.43	11.32	CE
Therates fasciatus quadrimaculatus	M	3.68	5.79	3.14	2	1.55	2.04	2.15	1.55	10.93	CE
Therates fasciatus quadrimaculatus	M	3.77	5.74	3.23	2.09	1.66	2.21	2.32	1.63	11.24	CE
Therates fasciatus quadrimaculatus	M	3.41	6.05	3.01	2.08	1.84	2.21	2.25	1.67	11.77	CE
Therates fasciatus quadrimaculatus	M	3.22	6.09	3.2	2.12	1.67	2.08	2.17	1.61	11.45	CE
Therates fasciatus quadrimaculatus	M	3.6	6.02	3.18	2.1	1.81	2.19	2.23	1.53	11.55	CE
Therates fasciatus quadrimaculatus	M	3.36	5.91	3.26	2.14	1.66	2.11	1.96	1.42	11.1	CE
Therates fasciatus quadrimaculatus	M	3.18	5.76	3.33	2.19	1.68	2.16	2.11	1.49	11.09	CE
Therates fasciatus quadrimaculatus	F	3.15	5.52	3	1.85	1.49	1.95	2.01	1.46	10.42	CE
Therates fasciatus quadrimaculatus	F	3.11	5.89	3.18	2.07	1.65	2.03	1.46	2.17	11.74	CE
Therates fasciatus quadrimaculatus	M	3.06	5.72	3.12	2.1	1.58	2.07	2.09	1.57	10.94	CE
Therates fasciatus quadrimaculatus	F	3.7	5.72	3.1	2	1.68	2.02	1.9	1.37	10.79	CE
Therates fasciatus quadrimaculatus	M	2.9	5.68	3.16	2.07	1.71	2.11	2.36	1.64	11.14	CE
Therates fasciatus quadrimaculatus	M	3.21	5.76	3.17	2.11	1.87	2.07	2.15	1.51	11.21	CE
Therates fasciatus quadrimaculatus	M	2.71	5.14	2.91	1.82	1.66	1.82	1.78	1.24	9.86	CE
Therates fasciatus quadrimaculatus	M	3.07	5.84	3.26	2.11	1.96	2.19	2	1.52	11.51	CE
Therates fasciatus quadrimaculatus	M	3.02	5.47	2.97	2.01	2.29	1.91	1.99	1.24	10.91	CE
Therates fasciatus quadrimaculatus	M	3.05	5.65	3.08	2	1.74	1.97	2.22	1.55	10.91	CE
Therates fasciatus quadrimaculatus	M	3.1	6.08	3.32	2.24	1.69	2.22	2.4	1.65	11.64	CE
Therates fasciatus quadrimaculatus	M	3.2	5.95	3.24	2.11	1.79	2.21	2.13	1.47	11.42	CE
Therates fasciatus quadrimaculatus	M	2.95	5.59	2.95	1.99	1.88	2.02	1.74	1.26	10.75	CE
Therates fasciatus quadrimaculatus	M	2.99	5.98	3.1	1.96	1.47	1.99	2.02	1.61	11.05	E
Therates fasciatus quadrimaculatus	M	3.07	5.59	3.1	1.94	1.75	1.94	2.21	1.61	10.89	E
Therates fasciatus quadrimaculatus	M	3.46	6.22	3.23	2.13	1.73	2.1	2.4	1.75	11.8	E
Therates fasciatus quadrimaculatus	F	2.94	5.7	2.98	1.87	1.52	1.96	2.12	1.53	10.71	E
Therates fasciatus quadrimaculatus	F	2.97	5.68	2.98	1.91	1.32	1.86	2.18	1.47	10.33	E
Therates fasciatus quadrimaculatus	F	3.04	5.5	3.05	1.93	1.64	2.03	2.04	1.49	10.66	E
Therates fasciatus quadrimaculatus	F	3.37	6.24	3.14	2.13	1.88	2.03	2.05	1.78	11.93	E
Therates fasciatus quadrimaculatus	M	2.34	6.16	3.37	2.25	1.87	2.27	2.48	1.79	12.09	E
Therates fasciatus quadrimaculatus	M	3.02	5.69	3.16	2.06	1.78	2.11	2.13	1.69	11.27	E
Therates fasciatus quadrimaculatus	F	3.17	5.96	3	1.99	1.55	2.05	2.16	1.71	11.27	E
Therates fasciatus quadrimaculatus	M	3.05	5.74	3.14	2.13	1.66	2.06	2.09	1.48	10.94	E
Therates fasciatus quadrimaculatus	M	3.11	5.69	3.04	2.06	1.54	1.98	2.16	1.59	10.8	E
Therates fasciatus quadrimaculatus	M	3.56	5.61	3.05	2.08	1.53	1.95	2.28	1.64	10.73	E
Therates fasciatus quadrimaculatus	M	3.17	5.87	3.3	2.19	1.75	2.24	2.22	1.74	11.6	E
Therates fasciatus quadrimaculatus	M	3.67	6.43	3.36	2.34	1.77	2.3	2.43	1.87	12.37	E
Therates fasciatus quadrimaculatus	M	3.05	5.66	3.09	2.02	1.66	1.98	2.07	1.55	10.85	E
Therates fasciatus quadrimaculatus	M	2.89	5.16	2.92	1.99	1.63	2	2.11	1.56	10.35	E
Therates fasciatus quadrimaculatus	F	2.98	5.61	3.04	1.92	1.54	1.97	2.02	1.59	10.71	E
Therates fasciatus quadrimaculatus	M	3.35	6.06	3.31	2.2	1.81	2.19	2.37	1.61	11.67	E
Therates fasciatus quadrimaculatus	F	3.39	5.73	3.21	2.01	1.58	2.09	2.11	1.64	11.04	E
Therates fasciatus quadrimaculatus	M	2.85	5.67	2.97	1.89	1.9	1.97	2.12	1.5	11.04	E
Therates fasciatus quadrimaculatus	M	3.37	6.35	3.33	2.19	2.02	2.17	2.43	1.76	12.3	E
Therates fasciatus quadrimaculatus	F	3.25	6.06	3.19	2.06	1.75	2.08	2.22	1.53	11.42	E
Therates fasciatus quadrimaculatus	M	3.19	6.1	3.3	2.15	1.91	2.25	2.59	1.7	11.96	E
Therates fasciatus quadrimaculatus	M	3.33	6.1	3.28	2.1	1.76	2.19	2.39	1.81	11.86	E
Therates fasciatus quadrimaculatus	M	3.08	5.87	3.14	2.03	1.75	2.06	2.29	1.54	11.22	E
Therates fasciatus quadrimaculatus	M	3.13	5.8	3.28	2.1	1.74	2.12	2.45	1.59	11.25	E
Therates fasciatus quadrimaculatus	F	3.18	5.88	3.16	2.06	1.87	2.03	2.3	1.6	11.38	E
Therates fasciatus quadrimaculatus	M	3.45	5.65	3.14	2.08	1.63	2.11	2.32	1.58	10.97	E
Therates fasciatus quadrimaculatus	M	3.25	5.81	3.11	2	1.82	2.1	2	1.44	11.17	E
Therates fasciatus quadrimaculatus	F	3.13	5.88	3.12	1.93	2.34	1.95	1.85	1.34	11.51	E
Therates fasciatus quadrimaculatus	F	3.43	5.52	3	1.84	1.43	1.91	2.03	1.45	10.31	E
Therates fasciatus quadrimaculatus	M	3.4	5.64	3.14	2.06	1.73	2.02	2.26	1.55	10.94	E
Therates fasciatus quadrimaculatus	M	3.26	5.4	3.09	1.98	1.5	1.99	2.2	1.46	10.35	E
Therates fasciatus quadrimaculatus	M	3.19	6	3.29	2.14	1.81	2.12	2.42	1.59	11.52	E
Therates fasciatus quadrimaculatus	M	3.92	5.82	3.08	2.05	1.57	2	2.12	1.4	10.79	E
Therates fasciatus quadrimaculatus	M	3.24	5.87	3.33	2.35	1.89	2.31	2.37	1.55	11.62	E
Therates fasciatus quadrimaculatus	M	3.17	5.89	3.25	2.33	1.76	2.33	2.45	1.65	11.63	E
Therates fasciatus quadrimaculatus	M	3.81	5.8	3.27	2.18	1.69	2.22	2.13	1.57	11.28	E
Therates fasciatus quadrimaculatus	M	3.32	6.41	3.42	2.35	1.68	2.31	2.6	1.68	12.08	E
Therates fasciatus quadrimaculatus	F	3.6	5.86	3.11	2.07	1.55	2.07	2.13	1.4	10.88	E
Therates fasciatus quadrimaculatus	M	3.44	5.34	3.07	2.08	1.66	2.02	1.97	1.36	10.38	E
Therates fasciatus quadrimaculatus	F	3.34	6.43	3.28	2.14	1.64	2.22	2.29	1.61	11.9	E
Therates fasciatus quadrimaculatus	M	3.69	6.9	3.61	2.46	1.97	2.47	2.41	1.7	13.04	E
Therates fasciatus quadrimaculatus	M	3.78	5.92	3.34	2.18	1.72	2.13	1.97	1.37	11.14	E
Therates fasciatus quadrimaculatus	F	3.44	6.31	3.34	2.17	1.91	2.21	2.45	1.58	12.01	E
Therates fasciatus quadrimaculatus	M	3.32	5.31	2.95	1.78	1.52	1.88	2.17	1.34	10.05	E
Therates fasciatus quadrimaculatus	F	3.28	6.16	3.27	2.12	1.6	2.14	2.13	1.51	11.41	E
Therates fasciatus quadrimaculatus	F	3.41	6.2	3.26	2.04	1.44	2.13	2.32	1.58	11.35	E
Therates fasciatus quadrimaculatus	M	3.15	6.21	3.28	2.23	2.15	2.2	2.39	1.7	12.26	E
Therates fasciatus quadrimaculatus	M	3.21	5.91	3.18	2.13	1.96	2.19	2.38	1.57	11.63	E
Therates fasciatus quadrimaculatus	M	3.15	6.23	3.26	2.19	1.98	2.05	2.21	1.58	11.84	E
Therates fasciatus quadrimaculatus	M	3.23	6.25	3.27	2.17	1.77	2.15	2.29	1.55	11.72	E
Therates fasciatus quadrimaculatus	M	3.63	6.07	3.24	2.24	1.75	2.16	2.17	1.5	11.48	E
Therates fasciatus quadrimaculatus	M	3.28	5.94	3.3	2.24	1.83	2.14	2.28	1.61	11.52	E
Therates fasciatus quadrimaculatus	F	3.33	6.36	3.22	2.17	1.66	2.1	2.41	1.56	11.68	E
Therates fasciatus quadrimaculatus	F	3.66	6.53	3.44	2.26	1.83	2.18	2.42	1.56	12.1	E
Therates fasciatus quadrimaculatus	F	3.4	5.95	3.04	1.96	1.58	1.96	1.92	1.42	10.91	E
Therates fasciatus quadrimaculatus	M	2.97	5.49	3.11	1.99	1.42	1.89	2.24	1.58	10.38	E
Therates fasciatus quadrimaculatus	M	3.11	5.93	3.11	2.17	1.72	2.17	2.1	1.53	11.35	E
Therates fasciatus quadrimaculatus	M	3.13	5.93	3.25	2.2	1.85	2.1	2.42	1.7	11.58	E
Therates fasciatus quadrimaculatus	M	3.44	6.34	3.4	2.41	2.03	2.42	2.61	1.78	12.57	E
Therates fasciatus quadrimaculatus	M	3.15	5.48	3.29	2.12	1.43	2.05	2.3	1.58	10.54	E
Therates fasciatus quadrimaculatus	M	3.13	5.86	3.18	2.12	2.04	2.02	2.42	1.58	11.5	E
Therates fasciatus quadrimaculatus	F	3.44	6.26	3.24	2.13	1.78	2.13	2.24	1.51	11.68	E
Therates fasciatus quadrimaculatus	M	3.34	6.1	3.05	2.3	1.88	2.2	2.5	1.75	11.93	E
Therates fasciatus quadrimaculatus	M	3.36	6.47	3.36	2.29	1.78	2.27	2.4	1.66	12.18	E
Therates fulvipennis bidentatus	M	3.97	8	3.8	2.51	2.55	2.5	3.03	1.99	15.04	AF
Therates fulvipennis bidentatus	M	4.62	8.96	4.33	2.87	2.69	2.86	3.61	2.34	16.85	AF
Therates fulvipennis bidentatus	M	4.2	8.33	4.17	2.7	2.64	2.66	3.34	2.26	15.89	AF
Therates fulvipennis bidentatus	M	4.5	8.89	4.22	2.89	2.69	2.92	3.28	2.48	16.98	AF
Therates fulvipennis bidentatus	M	4.47	8.86	4.17	2.77	2.51	2.69	3.39	2.23	16.29	AF
Therates fulvipennis bidentatus	M	4.12	8.79	4.34	2.82	2.88	2.72	3.69	2.32	16.71	AF
Therates fulvipennis bidentatus	M	4.25	9.22	4.52	3.06	3.07	2.95	3.59	2.5	17.74	AF
Therates fulvipennis bidentatus	M	3.9	8	4.18	2.64	2.55	2.5	3.38	2.15	15.2	AF
Therates fulvipennis bidentatus	M	4.02	8.11	4.14	2.62	2.58	2.62	3.29	2.09	15.4	AF
Therates fulvipennis bidentatus	M	4.29	8.4	4.35	2.94	2.65	2.73	3.62	2.33	16.11	AF
Therates fulvipennis bidentatus	M	4.37	8.89	4.41	2.84	2.8	2.91	3.4	2.25	16.85	AF
Therates fulvipennis bidentatus	M	3.95	8.01	4.07	2.71	2.57	2.61	3.27	2.18	15.37	AF
Therates fulvipennis bidentatus	F	4.86	9.34	4.68	3.04	3.09	2.92	3.44	2.35	17.7	AF
Therates fulvipennis bidentatus	M	4	8.01	4.01	2.54	2.72	2.75	3.35	2.13	15.61	AF
Therates fulvipennis bidentatus	M	4.6	9.26	4.59	3.12	3.04	2.99	3.59	2.43	17.72	AF
Therates fulvipennis bidentatus	M	4.37	8.78	4.44	3.04	2.97	2.85	3.72	2.31	16.91	AF
Therates fulvipennis bidentatus	F	4.71	9.32	4.55	2.85	2.96	2.89	3.65	2.46	17.63	AF
Therates fulvipennis bidentatus	M	4.39	9.15	4.57	2.96	2.93	2.88	3.72	2.44	17.4	AF
Therates fulvipennis bidentatus	M	4.22	8.82	4.28	2.89	2.78	2.8	3.46	2.44	16.84	AF
Therates fulvipennis bidentatus	M	4.11	8.15	4.27	2.83	2.92	2.61	3.42	2.47	16.15	AF
Therates fulvipennis bidentatus	M	3.9	7.92	4.01	2.68	2.61	2.6	3.32	2.17	15.3	AF
Therates fulvipennis bidentatus	M	4.21	8.48	4.33	2.89	2.8	2.7	3.3	2.2	16.18	AF
Therates fulvipennis bidentatus	M	3.97	8.31	4.25	2.78	2.85	2.79	3.44	2.16	16.11	AF
Therates fulvipennis bidentatus	F	4.66	8.94	4.45	2.91	2.99	2.97	3.31	2.34	17.24	AF
Therates fulvipennis bidentatus	F	4.69	8.73	4.32	2.91	2.96	2.67	3.41	2.47	16.83	AF
Therates fulvipennis bidentatus	M	4.42	8.97	4.5	3.05	2.96	2.97	3.66	2.31	17.21	AF
Therates fulvipennis bidentatus	M	4.02	8.25	4.14	2.63	2.7	2.72	3.31	2.19	15.86	AF
Therates fulvipennis bidentatus	F	4.31	8.44	4.21	2.72	3.07	2.63	3.29	2.28	16.42	AF
Therates fulvipennis bidentatus	F	4.7	9.24	4.54	2.97	3.09	2.84	3.42	2.38	17.55	AF
Therates fulvipennis bidentatus	M	4.15	8.12	4.03	2.53	2.7	2.57	3.25	2.23	15.62	AF
Therates fulvipennis bidentatus	M	4.8	8.74	4.37	2.97	2.93	2.7	3.26	2.21	16.58	AF
Therates fulvipennis bidentatus	M	4.64	9.34	4.58	3.09	3.3	2.98	3.79	2.59	18.21	AF
Therates fulvipennis bidentatus	M	4.22	8.59	4.39	2.83	2.86	2.66	3.47	2.29	16.4	AF
Therates fulvipennis bidentatus	F	4.61	8.83	4.4	2.81	2.94	2.64	3.3	2.45	16.86	AF
Therates fulvipennis bidentatus	M	4.45	8.31	4.19	2.73	2.7	2.73	3.28	2.09	15.83	AF
Therates fulvipennis bidentatus	M	4.65	9	4.42	3.05	2.92	2.89	3.65	2.44	17.25	AF
Therates fulvipennis bidentatus	M	4.47	9	4.57	3.21	3.25	2.86	3.65	2.51	17.62	AF
Therates fulvipennis bidentatus	M	4.27	8.66	4.31	2.73	2.68	2.65	3.31	2.42	16.41	AF
Therates fasciatus pseudolatreillei	M	3.32	6.49	3.45	2.32	1.95	2.25	2.61	1.89	12.58	AF
Therates fasciatus pseudolatreillei	M	3.15	6.21	3.13	2.08	1.59	2.03	2.13	1.61	11.44	AF
Therates fasciatus pseudolatreillei	M	3.38	6.7	3.31	2.29	1.8	2.23	2.5	1.76	12.49	AF
Therates fasciatus pseudolatreillei	F	3.61	6.91	3.43	2.23	2.16	2.11	2.45	1.8	12.98	AF
Therates fasciatus pseudolatreillei	M	3.35	6.58	3.33	2.34	1.97	2.24	2.32	1.63	12.42	AF
Therates fasciatus pseudolatreillei	F	3.39	6.32	3.21	2.15	1.7	2.1	2.2	1.48	11.6	AF
Therates fasciatus pseudolatreillei	M	3.12	5.81	3.14	2.11	1.86	2.01	2.26	1.51	11.19	AF
Therates fasciatus pseudolatreillei	M	3.29	6.27	3.37	2.16	1.83	2.28	2.4	1.66	12.04	AF
Therates fasciatus pseudolatreillei	M	3.53	6.4	3.5	2.36	1.77	2.29	2.48	1.72	12.18	AF
Therates fasciatus pseudolatreillei	F	3.24	6.08	3.22	2	1.77	2	2.27	1.5	11.35	AF
Therates fasciatus pseudolatreillei	M	3.44	5.51	3.03	2	1.59	2.06	2.36	1.49	10.65	AF
Therates fasciatus pseudolatreillei	M	3.17	5.39	2.86	1.95	1.62	1.99	2.24	1.46	10.46	AF
Therates fasciatus pseudolatreillei	M	3.03	5.91	3.03	2	1.67	2.09	2.22	1.49	11.16	AF
Therates fasciatus pseudolatreillei	M	3.13	6.17	3.08	2.11	1.84	2.15	2.12	1.57	11.73	AF
Therates fasciatus pseudolatreillei	M	3.13	5.81	3.1	2.04	1.69	2.02	2.24	1.49	11.01	AF
Therates fasciatus pseudolatreillei	F	3.59	6.42	3.45	2.21	1.65	2.29	2.43	1.69	12.05	AF
Therates fasciatus pseudolatreillei	M	3.34	6.33	3.21	2.16	1.75	2.29	2.21	1.59	11.96	AF
Therates fasciatus pseudolatreillei	F	3.44	6.63	3.37	2.23	1.61	2.13	2.38	1.63	12	AF
Therates fasciatus pseudolatreillei	M	3.59	6.4	3.2	1.99	1.72	2.04	2.06	1.45	11.61	AF
Therates fasciatus pseudolatreillei	M	3.48	6.31	3.37	2.22	2.02	2.37	2.39	1.64	12.34	AF
Therates fasciatus pseudolatreillei	M	3.2	5.97	3.18	2.15	1.78	2.16	2.16	1.42	11.33	AF
Therates fasciatus pseudolatreillei	M	3.22	6.28	3.34	2.14	1.86	2.26	2.15	1.59	11.99	AF
Therates fasciatus pseudolatreillei	M	3.13	6.17	3.25	2.11	1.94	2.16	2.27	1.6	11.87	AF
Therates fasciatus pseudolatreillei	M	3.25	6.02	3.24	2.19	1.78	2.18	2.43	1.62	11.6	AF
Therates fasciatus pseudolatreillei	M	3.03	5.76	3.14	1.97	1.98	1.99	2.23	1.51	11.24	AF
Therates fasciatus pseudolatreillei	M	3.23	6.21	3.01	2.11	1.75	2.16	2.15	1.55	11.67	AF
Therates fasciatus pseudolatreillei	M	3.32	6.39	3.36	2.17	1.78	2.21	2.37	1.6	11.98	AF
Therates fasciatus pseudolatreillei	M	2.9	5.53	2.93	1.92	1.72	1.95	2.08	1.44	10.64	AF
Therates fasciatus pseudolatreillei	M	3.42	6.1	3.12	2.14	1.92	2.18	2.29	1.66	11.86	AF
Therates fasciatus pseudolatreillei	M	3.14	5.85	2.98	2.03	1.56	2	2.07	1.3	10.71	AF
Therates fasciatus pseudolatreillei	F	3.48	6.34	3.31	2.15	1.85	2.2	2.21	1.41	11.8	AF
Therates fasciatus pseudolatreillei	F	3.43	6.11	3.28	2.09	1.78	2.16	2.35	1.59	11.64	AF
Therates fasciatus pseudolatreillei	M	3.27	6.11	3.2	2.17	1.75	2.14	2.21	1.58	11.58	AF
Therates fasciatus pseudolatreillei	M	3.07	5.93	3.15	2.01	1.76	2.01	2.1	1.52	11.22	AF
Therates fasciatus pseudolatreillei	M	3.23	6.18	3.28	2.16	1.76	2.13	2.42	1.63	11.7	AF
Therates fasciatus pseudolatreillei	M	3.28	6.43	3.31	2.09	1.78	2.15	2.37	1.54	11.9	AF
Therates fasciatus pseudolatreillei	M	3.25	5.94	3.28	2.1	1.78	2.07	2.22	1.45	11.24	AF
Therates fasciatus pseudolatreillei	M	2.92	5.34	2.93	1.94	1.49	1.9	2.05	1.47	10.2	AF
Therates fasciatus pseudolatreillei	M	3.38	6.27	3.32	2.2	1.73	2.16	2.24	1.63	11.79	AF
Therates fasciatus pseudolatreillei	F	3.38	6.22	3.28	2.17	1.84	2.12	2.15	1.53	11.71	AF
Therates fasciatus pseudolatreillei	M	3.28	6.44	3.44	2.25	1.82	2.27	2.38	1.67	12.2	AF
Therates fasciatus pseudolatreillei	M	3.35	6.24	3.29	2.3	1.78	2.24	2.43	1.67	11.93	AF
Therates fasciatus pseudolatreillei	M	3.35	5.65	3.19	2.02	1.61	2.04	2.09	1.55	10.85	AF
Therates fasciatus pseudolatreillei	F	3.1	5.87	2.92	1.89	1.46	1.97	2	1.47	10.77	AF
Therates fasciatus pseudolatreillei	M	3.36	5.7	3.06	2.05	1.39	2.03	1.85	1.37	10.49	AF
Therates fasciatus pseudolatreillei	M	3.76	6.22	3.3	2.17	1.68	2.2	2.25	1.6	11.7	AF
Therates fasciatus pseudolatreillei	M	3.74	5.77	3.12	2.03	1.68	2.04	2.02	1.48	10.97	AF
Therates fasciatus pseudolatreillei	M	3.85	6.12	3.27	2.13	1.62	2.26	2.28	1.55	11.55	AF
Therate fasciatus pseudolatreillei	F	3.42	6.9	3.27	2.16	1.88	2.06	2.2	1.6	12.44	F
Therate fasciatus pseudolatreillei	M	3.38	6.68	3.28	2.19	1.65	2.15	2.33	1.71	12.19	F
Therates fasciatus fasciatus	M	3.94	7.39	3.38	2.31	1.89	2.28	2.19	1.62	13.18	F
Therate fasciatus pseudolatreillei	F	3.45	6.75	3.36	2.17	1.71	2.15	2.45	1.71	12.32	F
Therates fasciatus fasciatus	M	3.31	6.49	3.37	2.31	1.93	2.23	2.39	1.72	12.37	F
Therates fasciatus pseudolatreillei	M	3.21	6.28	3.28	2.26	1.89	2.22	2.37	1.64	12.03	F
Therates fasciatus pseudolatreillei	M	3.77	7.24	3.44	2.39	1.85	2.25	2.5	1.81	13.15	F
Therates fasciatus pseudolatreillei	M	3.22	6.19	3.26	2.19	1.98	2.09	2.46	1.67	11.93	F
Therates fasciatus pseudolatreillei	F	3.47	6.75	3.4	2.26	1.96	2.21	2.38	1.72	12.64	F
Therates fasciatus pseudolatreillei	M	3.61	6.63	3.42	2.42	2.15	2.3	2.4	1.69	12.77	F
Therates fasciatus pseudolatreillei	M	3.46	6.45	3.47	2.36	1.9	2.22	2.23	1.53	12.1	F
Therates fasciatus pseudolatreillei	M	3.66	6.9	3.35	2.3	1.68	2.31	2.24	1.55	12.44	F
Therates fasciatus pseudolatreillei	M	3.59	6.89	3.4	2.39	1.9	2.33	2.27	1.66	12.78	F
Therates fasciatus pseudolatreillei	M	3.32	6.85	3.41	2.2	1.65	2.1	2.05	1.51	12.11	F
Therates fasciatus pseudolatreillei	F	3.49	6.69	3.28	2.15	1.72	2.18	2.46	1.72	12.31	F
Therates fasciatus pseudolatreillei	M	3.89	6.87	3.39	2.31	2	2.32	2.37	1.62	12.81	F
Therates fasciatus pseudolatreillei	M	3.83	6.92	3.35	2.23	1.84	2.15	2.36	1.73	12.64	F
Therates fasciatus pseudolatreillei	M	3.58	6.78	3.26	2.31	1.99	2.24	2.27	1.81	12.82	F
Therates fasciatus pseudolatreillei	M	3.99	7.04	3.41	2.27	1.89	2.12	2.14	1.47	12.52	F
Therates fasciatus pseudolatreillei	F	3.45	6.81	3.32	2.11	1.78	2.04	2.28	1.66	12.29	F
Therates fasciatus pseudolatreillei	M	3.05	6.03	3.13	2.04	1.83	1.97	2.04	1.44	11.27	F
Therates fasciatus pseudolatreillei	M	3.26	6.14	3.32	2.08	1.74	2.01	2.16	1.55	11.44	F
Therates fulvipennis everetti	M	3.42	6.79	3.49	2.15	2.17	2.14	2.87	2.06	13.16	DE
Therates fulvipennis everetti	M	3.59	6.78	3.36	2.18	2.11	2.11	2.67	1.91	12.91	DE
Therates fulvipennis everetti	F	4.01	7.51	3.7	2.44	2.56	2.47	3.02	2	14.54	DE
Therates fulvipennis everetti	F	3.57	6.76	3.45	2.22	2.11	2.16	2.54	1.85	12.88	DE
Therates fulvipennis everetti	M	4.51	8.99	4.56	3.01	3.26	2.89	3.61	2.38	17.52	DE
Therates fulvipennis everetti	M	4.55	8.5	4.58	3	3.24	2.73	3.4	2.29	16.76	DE
Therates fulvipennis everetti	M	4.45	8.77	4.46	2.92	3.25	2.8	3.39	2.26	17.08	DE
Therates fulvipennis everetti	F	5.47	9.95	4.9	3.15	3.46	3.09	4.14	2.87	19.37	DE
Therates fulvipennis everetti	F	5.65	9.98	4.91	3.19	3.25	2.94	3.42	2.18	18.35	DE
Therates fulvipennis everetti	M	4.49	8.84	4.52	2.87	3.21	2.87	3.5	2.53	17.45	DE
Therates fulvipennis everetti	F	5.23	9.96	4.9	3.22	3.2	3.01	3.82	2.78	18.95	DE
Therates fulvipennis everetti	M	4.17	7.77	4.09	2.69	2.26	2.62	3.08	2.2	14.85	DE
Therates fulvipennis everetti	F	4.74	7.92	4.13	2.68	2.43	2.63	3.04	2.18	15.16	DE
Therates fulvipennis everetti	F	4.21	8	4.02	2.56	2.47	2.58	3.19	2.12	15.17	DE
Therates fulvipennis everetti	M	4.61	8.62	4.38	3.04	2.73	2.89	3.22	2.23	16.47	DE
Therates fulvipennis everetti	M	4.27	8	4.07	2.69	2.53	2.63	3.1	2.08	15.24	DE
Therates fulvipennis everetti	F	4.36	8.27	4.25	2.89	2.47	2.76	3.08	2.13	15.63	DE
Therates fulvipennis everetti	M	4.02	7.55	3.98	2.65	2.23	2.58	2.87	1.97	14.33	DE
Therates fulvipennis everetti	M	4.09	7.98	4.11	2.68	2.54	2.6	3.05	1.98	15.1	DE
Therates fulvipennis everetti	M	4.11	7.98	4.1	2.63	2.45	2.7	3.18	2.23	15.36	DE
Therates fulvipennis everetti	F	3.95	7.48	3.84	2.39	2.3	2.44	2.7	1.99	14.21	DE
Therates fulvipennis everetti	M	4.27	8.09	4.22	2.72	2.7	2.66	3.22	2.24	15.69	DE
Therates fulvipennis everetti	M	4.29	8.43	4.3	2.99	2.58	2.91	3.11	2.22	16.14	DE
Therates fulvipennis everetti	M	3.94	7.4	3.86	2.47	2.4	2.59	2.81	1.89	14.28	DE
Therates fulvipennis everetti	F	4.33	8.29	4.22	2.76	2.66	2.66	3.12	2.12	15.73	DE
Therates fulvipennis everetti	M	4.11	8.15	4.18	2.78	2.54	2.74	3.17	2.24	15.67	DE
Therates fulvipennis everetti	M	3.87	7.73	4.1	2.55	2.38	2.61	3.1	2.21	14.93	DE
Therates fulvipennis everetti	M	3.99	7.68	4.08	2.68	2.37	2.75	2.9	2.15	14.95	DE
Therates fulvipennis everetti	F	4.18	7.84	3.9	2.47	2.34	2.54	2.96	2.09	14.81	DE
Therates fulvipennis everetti	M	4.28	8.11	4.03	2.68	2.61	2.76	2.85	1.88	15.36	DE
Therates fulvipennis everetti	F	4.38	7.94	4.11	2.65	2.51	2.67	3.17	2.19	15.31	DE
Therates fulvipennis everetti	M	4.56	7.88	4.07	2.69	2.38	2.57	2.96	2.01	14.84	DE
Therates fulvipennis everetti	F	3.9	7.45	3.85	2.43	2.49	2.44	2.77	2.16	14.54	DE
Therates fulvipennis everetti	F	4.19	7.82	4.04	2.63	2.53	2.58	2.93	1.97	14.9	DE
Therates fulvipennis everetti	M	3.71	7.29	3.83	2.49	2.28	2.55	2.73	1.86	13.98	DE
Therates fulvipennis everetti	M	4.57	8.29	4.25	2.8	2.69	2.79	3.15	1.96	15.73	DE
Therates fulvipennis everetti	M	4.42	8.49	4.26	2.89	2.67	2.76	3.28	2.19	16.11	DE
Therates fulvipennis everetti	M	4.03	7.76	3.89	2.67	2.32	2.66	2.95	1.98	14.72	DE
Therates fulvipennis everetti	M	3.68	7.25	3.49	2.28	2.3	2.27	2.83	1.96	13.78	DE
Therates fulvipennis everetti	F	4.1	7.62	3.94	2.63	2.38	2.55	3.03	2.19	14.74	DE
Therates fulvipennis everetti	M	3.83	7.62	4.12	2.59	2.45	2.71	3.03	2.1	14.88	DE
Therates fulvipennis everetti	M	3.42	6.95	3.46	2.21	2.19	2.21	2.85	1.95	13.3	DE
Therates fulvipennis everetti	M	3.52	6.88	3.44	2.27	2.28	2.23	2.83	1.82	13.21	DE
Therates fulvipennis everetti	M	3.36	6.71	3.43	2.15	2.05	2.12	2.72	1.79	12.67	DE
Therates fulvipennis everetti	F	4.17	7.71	3.9	2.5	2.57	2.52	3.03	1.98	14.78	DE
Therates fulvipennis everetti	F	4.52	7.83	4.03	2.65	2.32	2.72	3.37	2.08	14.95	DE
Therates fulvipennis everetti	M	3.8	7.68	3.83	2.48	2.52	2.51	2.98	2	14.71	DE
Therates fulvipennis everetti	M	4.02	7.88	3.91	2.54	2.65	2.44	2.9	1.89	14.86	DE
Therates fulvipennis everetti	M	4.29	6.89	3.6	2.35	2.25	2.25	2.92	1.93	13.32	DE
Therates fulvipennis everetti	M	3.85	7.69	3.9	2.39	2.72	2.56	2.96	1.97	14.94	DE
Therates fulvipennis everetti	M	3.4	7.01	3.63	2.32	2.28	2.35	2.85	1.96	13.6	DE
Therates fasciatus quadrimaculatus	M	3.22	6.17	3.25	2.05	1.86	2.13	2.41	1.74	11.9	DE
Therates fasciatus quadrimaculatus	M	3.12	6.05	3.12	2.1	1.64	2.06	2.24	1.61	11.36	DE
Therates fasciatus quadrimaculatus	M	3.13	5.87	3.14	2.04	1.76	2.07	2.22	1.61	11.31	DE
Therates fasciatus quadrimaculatus	M	3.32	5.98	3.26	2.14	1.91	2.1	2.04	1.47	11.46	DE
Therates fasciatus quadrimaculatus	F	3.08	5.73	3.1	1.93	1.67	2.06	2.06	1.49	10.95	DE
Therates fasciatus quadrimaculatus	F	2.93	5.48	2.9	1.82	1.47	1.9	1.83	1.36	10.21	DE
Therates fasciatus quadrimaculatus	M	3.07	5.8	3.14	2.06	1.8	2.11	2.16	1.56	11.27	DE
Therates fasciatus quadrimaculatus	M	2.96	5.82	3.2	2.06	1.71	2.16	2.21	1.61	11.3	DE
Therates fasciatus quadrimaculatus	M	3.01	5.54	3.12	2.01	1.62	2.09	2.15	1.57	10.82	DE
Therates fasciatus quadrimaculatus	F	3.31	6.16	3.22	2.11	1.59	2.12	2.25	1.64	11.51	DE
Therates fasciatus quadrimaculatus	F	3.14	6.02	3.26	2.03	1.74	2.08	2.08	1.51	11.35	DE
Therates fasciatus quadrimaculatus	F	3.29	6.09	3.3	2.11	1.61	2.23	2.23	1.53	11.46	DE
Therates fasciatus quadrimaculatus	M	3.09	5.74	3.13	2.09	1.71	2.1	2.12	1.56	11.11	DE
Therates fasciatus quadrimaculatus	M	2.8	5.52	3.01	1.95	1.45	2	2.04	1.42	10.39	DE
Therates fasciatus quadrimaculatus	F	3.15	5.98	3.21	2.08	1.57	2.14	2.21	1.51	11.2	DE
Therates fasciatus quadrimaculatus	M	3.16	5.74	3.16	2.13	1.75	2.13	2.21	1.55	11.17	DE
Therates fasciatus quadrimaculatus	F	3.28	6.15	3.22	2.1	1.74	2.17	1.97	1.48	11.54	DE
Therates fasciatus quadrimaculatus	M	3.44	6.63	3.49	2.39	1.6	2.36	2.25	1.54	12.13	DE
Therates fasciatus quadrimaculatus	M	3.14	5.87	3.2	2.13	1.74	2.17	2.01	1.47	11.25	DE
Therates fasciatus quadrimaculatus	M	3.29	5.45	2.96	1.97	1.48	1.97	2.1	1.36	10.26	DE
Therates fasciatus quadrimaculatus	F	3.14	5.95	3.18	1.99	1.76	2	2.1	1.51	11.22	DE
Therates fasciatus quadrimaculatus	M	3.12	5.88	3.15	2.08	1.67	2.02	2.25	1.52	11.09	DE
Therates fasciatus quadrimaculatus	M	3.21	6.07	3.23	2.14	1.82	2.17	2.13	1.56	11.62	DE
Therates fasciatus quadrimaculatus	M	3.6	5.8	3.28	2.23	1.53	2.31	2.29	1.62	11.26	DE
Therates fasciatus quadrimaculatus	M	3.07	5.93	3.16	2.15	1.76	1.81	2.2	1.53	11.03	DE
Therates fasciatus quadrimaculatus	M	3.49	5.47	3.14	2.04	1.42	2.02	2.28	1.63	10.54	DE
Therates fasciatus quadrimaculatus	F	3.12	5.8	3.09	1.91	1.56	1.87	2.05	1.45	10.68	DE
Therates fasciatus quadrimaculatus	F	3.07	5.64	3.06	2	1.62	2.13	2.05	1.36	10.75	DE
Therates fasciatus quadrimaculatus	F	3.04	5.71	3.1	1.97	1.74	1.92	1.99	1.39	10.76	DE
Therates fasciatus quadrimaculatus	M	3.13	5.9	3.27	2.2	1.99	2.15	2.19	1.44	11.48	DE
Therates fasciatus quadrimaculatus	M	3.28	5.95	3.21	2.21	1.71	2.21	2.2	1.66	11.53	DE
Therates fasciatus quadrimaculatus	F	3.08	5.8	2.95	1.99	1.71	2.08	2.03	1.51	11.1	DE
Therates fasciatus quadrimaculatus	M	3.06	5.72	3.1	2.08	1.68	2.08	2.36	1.62	11.1	DE
Therates fasciatus quadrimaculatus	M	3.46	5.54	3.01	1.97	1.66	1.97	1.99	1.37	10.54	DE
Therates fasciatus quadrimaculatus	M	2.99	5.81	3.09	2	1.41	2.05	2.08	1.58	10.85	DE
Therates fasciatus quadrimaculatus	M	3.12	5.96	3.15	2.02	1.76	2.07	2.06	1.53	11.32	DE
Therates fasciatus quadrimaculatus	F	2.97	5.65	3.05	1.89	1.5	1.97	2.04	1.44	10.56	DE
Therates fasciatus quadrimaculatus	M	2.91	5.53	3.08	1.93	1.58	2.01	2.12	1.47	10.59	DE
Therates fasciatus quadrimaculatus	M	3.27	6.21	3.36	2.28	1.83	2.28	2.34	1.64	11.96	DE
Therates fasciatus quadrimaculatus	M	3.06	6.1	3.23	2.1	1.7	2.1	2.38	1.74	11.64	DE
Therates fasciatus quadrimaculatus	M	3.69	5.82	3.23	2.17	1.71	2.15	2.36	1.56	11.24	DE
Therates fasciatus quadrimaculatus	M	2.86	5.34	3	1.95	1.48	2	1.98	1.39	10.21	DE
Therates fasciatus quadrimaculatus	M	3.01	5.54	3.17	2.09	1.46	2.06	1.92	1.55	10.61	DE
Therates fasciatus quadrimaculatus	F	2.82	5.27	2.84	1.81	1.48	1.79	1.99	1.41	9.95	DE
Therates fasciatus quadrimaculatus	M	3.13	5.76	3.13	2.16	1.71	2.12	2.23	1.51	11.1	DE
Therates fasciatus quadrimaculatus	F	3.19	5.87	3.17	2.11	1.58	2.18	2.33	1.54	11.17	DE
Therates fasciatus quadrimaculatus	M	3.2	5.78	3.21	2.2	1.5	2.13	2.43	1.78	11.19	DE
Therates fasciatus quadrimaculatus	M	3.03	5.76	3.08	2.03	1.87	2.1	2.23	1.56	11.29	DE
Therates fasciatus quadrimaculatus	M	2.99	5.72	3	2.09	1.86	2.08	1.82	1.36	11.02	DE
Therates fasciatus quadrimaculatus	M	3.39	6.21	3.39	2.32	1.79	2.29	2.35	1.68	11.97	DE
Therates fasciatus quadrimaculatus	F	3.13	5.75	3.11	1.97	1.66	1.93	2.15	1.54	10.88	DE
Therates fasciatus quadrimaculatus	F	3.24	5.56	3.06	1.9	1.54	1.89	1.95	1.34	10.33	DE
Therates fasciatus quadrimaculatus	M	3.35	6.07	3.27	2.18	1.61	2.26	2.27	1.58	11.52	DE
Therates fasciatus quadrimaculatus	F	3.22	6.05	3.14	2.09	1.72	2.02	2.21	1.45	11.24	DE
Therates fasciatus quadrimaculatus	F	3.32	6.16	3.25	2.12	1.66	2.1	2.3	1.62	11.54	DE
Therates fasciatus quadrimaculatus	F	3.11	5.97	3.2	1.92	1.75	2.08	2.1	1.46	11.26	DE
Therates fasciatus quadrimaculatus	M	3.08	6	3.29	2.1	1.45	2.11	2.2	1.39	10.95	DE
Therates fasciatus quadrimaculatus	F	3.6	5.98	3.22	1.99	1.57	2.03	2.2	1.59	11.17	DE
Therates fasciatus quadrimaculatus	M	3.2	5.84	3.14	2.09	1.6	2.06	2.2	1.61	11.11	DE
Therates fasciatus quadrimaculatus	M	3.05	5.85	3.27	2.14	1.76	2.2	2.2	1.52	11.33	DE
Therates fasciatus quadrimaculatus	M	2.98	5.44	3.01	1.95	1.64	2.02	2.06	1.52	10.62	DE
Therates fasciatus quadrimaculatus	M	3.83	6	3.23	2.06	1.65	2.2	2.21	1.57	11.42	DE
Therates fasciatus quadrimaculatus	F	3.25	5.58	3.06	1.9	1.38	1.79	2.07	1.44	10.19	DE
Therates fasciatus quadrimaculatus	M	3.07	5.89	3.15	2.19	1.7	2.11	2.18	1.53	11.23	DE
Therates fasciatus quadrimaculatus	M	3.11	5.92	3.14	2.12	1.59	2.11	2.4	1.56	11.18	DE
Therates fasciatus quadrimaculatus	M	3.07	5.69	3.06	1.97	1.53	2.01	2.18	1.48	10.71	DE
Therates fasciatus quadrimaculatus	M	3.12	6.07	3.2	2.09	1.6	2.02	2.29	1.64	11.33	DE
Therates fasciatus quadrimaculatus	F	3.13	6.07	3.22	1.98	1.48	2.11	2.18	1.5	11.16	DE
Therates fasciatus quadrimaculatus	M	3.33	6.46	3.45	2.35	2.72	2.27	2.4	1.81	13.26	DE
Therates fasciatus quadrimaculatus	M	3.01	6.1	2.23	2.09	1.65	2.08	2	1.45	11.28	DE
Therates fasciatus quadrimaculatus	F	3.23	6.18	3.25	2.08	1.66	2.09	2.13	1.48	11.41	DE
Therates fasciatus quadrimaculatus	M	3.04	5.72	3.15	2.03	1.8	2.17	2.18	1.51	11.2	DE
Therates fasciatus quadrimaculatus	M	3.06	5.83	3.15	1.97	1.63	1.99	2.13	1.4	10.85	DE
Therates fasciatus quadrimaculatus	F	3.43	5.71	3.12	1.99	1.52	1.93	2.16	1.5	10.66	DE
Therates fasciatus quadrimaculatus	M	3.32	6.31	3.31	2.32	1.71	2.26	2.45	1.68	11.96	DE
Therates fasciatus quadrimaculatus	M	3.06	5.87	3.2	2.13	1.75	2.1	2.37	1.61	11.33	DE
Therates fasciatus quadrimaculatus	M	2.82	5.19	2.68	1.82	1.48	1.87	1.89	1.32	9.86	DE
Therates fasciatus quadrimaculatus	F	3.23	6.1	3.25	2.17	1.72	2.12	2.2	1.54	11.48	DE
Therates fasciatus quadrimaculatus	F	3.05	5.84	2.96	1.89	1.39	1.96	2.15	1.49	10.68	DE
Therates fasciatus quadrimaculatus	F	3.31	6.32	3.44	2.16	1.62	2.16	2.33	1.63	11.73	DE
Therates fasciatus quadrimaculatus	M	2.81	5.2	2.96	1.88	1.47	1.68	2.2	1.43	9.78	DE
Therates fasciatus quadrimaculatus	M	3.22	6.15	3.13	2.21	1.78	2.37	2.21	1.42	11.72	DE
Therates fasciatus quadrimaculatus	M	3.55	5.79	3.2	2.12	1.75	2.12	2.41	1.7	11.36	DE
Therates fasciatus quadrimaculatus	M	3.72	5.34	2.99	1.97	1.56	2.04	1.94	1.43	10.37	DE
Therates fasciatus quadrimaculatus	M	3.81	5.62	3.21	2.08	1.66	2.05	2.15	1.51	10.84	DE
Therates fasciatus quadrimaculatus	F	3.53	6.21	3.36	2.11	1.61	2.01	2.39	1.59	11.42	DE

## Sheet: Leaf Parameters
SITE	SPECIES	CODE.Coexisting Pair	LEAF NO.	SURFACE AREA	LENGTH	WIDTH	W/L
D1	T.fulvipennis bidentatus	AB	1	1043.52	32.657	31.691	0.97042			LEGEND
D1	T.fulvipennis bidentatus	AB	2	887.155	39.62	27.58	0.696113			CODE	Coexisting Pairs
D1	T.fulvipennis bidentatus	AB	3	846.126	35.227	28.738	0.815795			AB	T. fuvipennis bidentatus	T. fasciatus fasciatus
D1	T.fulvipennis bidentatus	AB	4	887.66	40.562	27.4	0.675509			AF	T. fuvipennis bidentatus	T. fasciatus pseudolatreillei
D1	T.fulvipennis bidentatus	AB	5	789.448	39.475	25.414	0.6438			CE	T. coracinus coracinus	T. fasciatus quadrimaculatus
D1	T.fulvipennis bidentatus	AB	6	809.881	40.376	25.164	0.623242			DE	T. fuvipennis everetti	T. fasciatus quadrimaculatus
D1	T.fulvipennis bidentatus	AB	7	852.312	36.388	28.426	0.781192
D1	T.fulvipennis bidentatus	AB	8	554.817	30.306	23.382	0.77153
D1	T.fulvipennis bidentatus	AB	9	820.793	35.535	27.467	0.772956
D1	T.fulvipennis bidentatus	AB	10	896.572	39.715	27.158	0.683822
D1	T.fulvipennis bidentatus	AB	11	921.248	38.08	28.75	0.754989
D1	T.fulvipennis bidentatus	AB	12	881.035	41.623	27.461	0.659755
D1	T.fulvipennis bidentatus	AB	13	1066.46	44	30.928	0.702909
D1	T.fulvipennis bidentatus	AB	14	840.42	37.219	26.816	0.720492
D1	T.fulvipennis bidentatus	AB	15	1027.07	42.718	30.194	0.706821
D1	T.fulvipennis bidentatus	AB	16	740.876	40.084	24.806	0.61885
D1	T.fulvipennis bidentatus	AB	17	962.785	32.106	32.449	1.01068
D1	T.fulvipennis bidentatus	AB	18	871.301	31.026	29.948	0.965255
D1	T.fulvipennis bidentatus	AB	19	896.271	30.842	31.041	1.00645
D1	T.fulvipennis bidentatus	AB	20	937.493	31.006	32.858	1.05973
D1	T.fulvipennis bidentatus	AB	21	818.165	29.269	29.175	0.996788
D1	T.fulvipennis bidentatus	AB	22	664.581	33.334	23.897	0.716896
D1	T.fulvipennis bidentatus	AB	23	611.899	31.709	23.66	0.74616
D1	T.fulvipennis bidentatus	AB	24	532.163	31.188	21.303	0.683051
D1	T.fulvipennis bidentatus	AB	25	902.985	41.704	26.538	0.636342
D1	T.fulvipennis bidentatus	AB	26	581.955	31.397	22.264	0.709112
D1	T.fulvipennis bidentatus	AB	27	522.82	30.483	21.193	0.69524
D1	T.fulvipennis bidentatus	AB	28	162.89	26.829	26.84	1.00041
D1	T.fulvipennis bidentatus	AB	29	176.17	29.469	8.343	0.283111
D1	T.fulvipennis bidentatus	AB	30	78.906	19.976	5.39	0.269824
D1	T.fasciatus	AB	1	941.255	38.533	28.032	0.72748
D1	T.fasciatus	AB	2	773.982	27.469	27.858	1.01416
D1	T.fasciatus	AB	3	46.194	19.718	3.273	0.16599
D1	T.fasciatus	AB	4	180.208	21.987	11.4	0.518488
D1	T.fasciatus	AB	5	192.673	24.631	10.963	0.44509
D1	T.fasciatus	AB	6	186.285	18.268	14.724	0.806
D1	T.fasciatus	AB	7	125.879	12.894	12.481	0.96797
D1	T.fasciatus	AB	8	117.953	13.874	11.691	0.842655
D1	T.fasciatus	AB	9	42.306	16.395	16.572	1.0108
D1	T.fasciatus	AB	10	21.798	13.354	3.075	0.230268
D1	T.fasciatus	AB	11	27.492	16.683	3.317	0.198825
D1	T.fasciatus	AB	12	558.421	57.511	27.463	0.477526
D1	T.fasciatus	AB	13	885.562	37.919	28.506	0.75176
D1	T.fasciatus	AB	14	330.551	36.999	13.679	0.369713
D1	T.fasciatus	AB	15	323.962	37.145	13.449	0.362068
D1	T.fasciatus	AB	16	292.98	40.298	23.111	0.573502
D1	T.fasciatus	AB	17	315.745	24.388	16.531	0.677833
D1	T.fasciatus	AB	18	657.681	30.614	24.852	0.811785
D1	T.fasciatus	AB	19	684.633	31.474	25.349	0.805395
D1	T.fasciatus	AB	20	621.798	32.645	24.211	0.741645
D1	T.fasciatus	AB	21	333.907	29.171	15.479	0.53063
D1	T.fasciatus	AB	22	789.89	34.381	27.263	0.792967
D1	T.fasciatus	AB	23	602.56	31.695	22.535	0.710995
D1	T.fasciatus	AB	24	718.003	34.73	25.182	0.725079
D1	T.fasciatus	AB	25	252.852	26.534	13.181	0.496759
D1	T.fasciatus	AB	26	527.02	30.252	21.772	0.719688
D1	T.fasciatus	AB	27	517.97	29.145	21.25	0.729113
D1	T.fasciatus	AB	28	156.178	17.267	13.232	0.766317
D1	T.fasciatus	AB	29	42.548	20.118	6.719	0.33398
D1	T.fasciatus	AB	30	21.632	14.408	3.145	0.218282
D2	T.fulvipennis bidentatus	AB	1	120.657	21.143	10.162	0.480632
D2	T.fulvipennis bidentatus	AB	2	115.069	18.566	8.564	0.461273
D2	T.fulvipennis bidentatus	AB	3	394.82	30.342	16.393	0.540274
D2	T.fulvipennis bidentatus	AB	4	1055.36	32.395	36.563	1.12866
D2	T.fulvipennis bidentatus	AB	5	1785.59	36.898	52.054	1.41075
D2	T.fulvipennis bidentatus	AB	6	525.387	29.04	22.375	0.770489
D2	T.fulvipennis bidentatus	AB	7	747.122	31.696	27.033	0.852884
D2	T.fulvipennis bidentatus	AB	8	474.554	29.92	18.781	0.627707
D2	T.fulvipennis bidentatus	AB	9	509.227	32.696	19.999	0.611665
D2	T.fulvipennis bidentatus	AB	10	315.498	25.096	15.666	0.624243
D2	T.fulvipennis bidentatus	AB	11	732.337	30.946	26.639	0.860822
D2	T.fulvipennis bidentatus	AB	12	159.107	19.538	10.786	0.552052
D2	T.fulvipennis bidentatus	AB	13	159.029	20.097	11.278	0.561178
D2	T.fulvipennis bidentatus	AB	14	264.799	23.782	13.964	0.587167
D2	T.fulvipennis bidentatus	AB	15	72.559	17.652	6.693	0.379164
D2	T.fulvipennis bidentatus	AB	16	62.088	17.047	5.424	0.318179
D2	T.fulvipennis bidentatus	AB	17	35.992	16.909	3.299	0.195103
D2	T.fulvipennis bidentatus	AB	18	36.417	16.606	3.121	0.187944
D2	T.fulvipennis bidentatus	AB	19	41.518	16.862	3.483	0.206559
D2	T.fulvipennis bidentatus	AB	20	87.851	19.49	6.563	0.336737
D2	T.fulvipennis bidentatus	AB	21	67.35	14.715	6.202	0.421475
D2	T.fulvipennis bidentatus	AB	22	118.157	19.965	7.638	0.382569
D2	T.fulvipennis bidentatus	AB	23	50.569	10.63	6.761	0.63603
D2	T.fulvipennis bidentatus	AB	24	80.213	18.292	6.787	0.371037
D2	T.fulvipennis bidentatus	AB	25	64.128	15.375	5.608	0.364748
D2	T.fulvipennis bidentatus	AB	26	40.57	14.272	4.172	0.292321
D2	T.fulvipennis bidentatus	AB	27	51.697	15.202	5.002	0.329036
D2	T.fulvipennis bidentatus	AB	28	310.425	23.839	15.994	0.670917
D2	T.fulvipennis bidentatus	AB	29	82.659	18.764	6.515	0.347207
D2	T.fulvipennis bidentatus	AB	30	117.633	13.537	11.179	0.825811
D2	T.fasciatus	AB	1	86.502	18.788	13.234	0.704386
D2	T.fasciatus	AB	2	18.858	12.386	2.056	0.165994
D2	T.fasciatus	AB	3	18.96	12.777	2.332	0.182515
D2	T.fasciatus	AB	4	250.566	20.776	26.252	1.26357
D2	T.fasciatus	AB	5	64.55	19.036	4.785	0.251366
D2	T.fasciatus	AB	6	68.817	18.837	5.352	0.284122
D2	T.fasciatus	AB	7	26.926	11.367	3.281	0.288643
D2	T.fasciatus	AB	8	133.063	19.472	9.377	0.481563
D2	T.fasciatus	AB	9	40.183	12.262	4.848	0.395368
D2	T.fasciatus	AB	10	50.307	15.259	4.758	0.311816
D2	T.fasciatus	AB	11	83.43	19.271	6.124	0.317783
D2	T.fasciatus	AB	12	65.528	17.608	5.374	0.305202
D2	T.fasciatus	AB	13	53.753	15.11	4.978	0.329451
D2	T.fasciatus	AB	14	62.345	17.27	5.213	0.301853
D2	T.fasciatus	AB	15	98.405	14.179	9.499	0.669934
D2	T.fasciatus	AB	16	112.906	16.683	10.219	0.61254
D2	T.fasciatus	AB	17	108.447	15.529	9.918	0.638676
D2	T.fasciatus	AB	18	131.938	18.19	10.89	0.598681
D2	T.fasciatus	AB	19	28.099	10.093	3.964	0.392747
D2	T.fasciatus	AB	20	38.015	14.619	4.619	0.315959
D2	T.fasciatus	AB	21	45.079	16.314	4.915	0.301275
D2	T.fasciatus	AB	22	108.282	19.667	9.293	0.472517
D2	T.fasciatus	AB	23	108.236	20.429	9.004	0.440746
D2	T.fasciatus	AB	24	17.191	10.463	2.324	0.222116
D2	T.fasciatus	AB	25	44.829	14.757	4.455	0.301891
D2	T.fasciatus	AB	26	22.708	12.715	2.73	0.214707
D2	T.fasciatus	AB	27	77.882	13.969	7.931	0.567757
D2	T.fasciatus	AB	28	55.441	18.561	4.876	0.262701
D2	T.fasciatus	AB	29	51.868	11.402	6.515	0.571391
D2	T.fasciatus	AB	30	63	12.236	7.071	0.577885
D3	T.fulvipennis bidentatus	AB	1	737.611	32.622	26.934	0.825639
D3	T.fulvipennis bidentatus	AB	2	735.275	31.221	27.232	0.872233
D3	T.fulvipennis bidentatus	AB	3	582.301	31.848	22.234	0.698129
D3	T.fulvipennis bidentatus	AB	4	310.441	26.604	15.971	0.600323
D3	T.fulvipennis bidentatus	AB	5	633.117	32.899	23.55	0.715827
D3	T.fulvipennis bidentatus	AB	6	433.836	26.69	19.931	0.746759
D3	T.fulvipennis bidentatus	AB	7	780.021	34.346	24.726	0.719909
D3	T.fulvipennis bidentatus	AB	8	911.452	38.909	28.364	0.728983
D3	T.fulvipennis bidentatus	AB	9	523.292	26.643	22.214	0.833765
D3	T.fulvipennis bidentatus	AB	10	878.336	37.194	28.493	0.766064
D3	T.fulvipennis bidentatus	AB	11	500.777	28.695	20.817	0.725457
D3	T.fulvipennis bidentatus	AB	12	140.074	18.682	10.572	0.565892
D3	T.fulvipennis bidentatus	AB	13	89.776	13.224	9.386	0.70977
D3	T.fulvipennis bidentatus	AB	14	276.981	32.234	12.889	0.399857
D3	T.fulvipennis bidentatus	AB	15	232.665	31.504	12.144	0.385475
D3	T.fulvipennis bidentatus	AB	16	236.71	30.909	12.21	0.395031
D3	T.fulvipennis bidentatus	AB	17	530.368	31.734	19.996	0.630113
D3	T.fulvipennis bidentatus	AB	18	497.459	31.356	20.599	0.65694
D3	T.fulvipennis bidentatus	AB	19	597.802	33.858	24.094	0.711619
D3	T.fulvipennis bidentatus	AB	20	535.568	29.721	22.217	0.747519
D3	T.fulvipennis bidentatus	AB	21	630.182	30.734	23.629	0.768823
D3	T.fulvipennis bidentatus	AB	22	613.789	32.036	22.89	0.714509
D3	T.fulvipennis bidentatus	AB	23	855.753	34.642	27.5	0.793834
D3	T.fulvipennis bidentatus	AB	24	700.872	36.562	24.202	0.661944
D3	T.fulvipennis bidentatus	AB	25	620.642	33.711	23.427	0.694936
D3	T.fulvipennis bidentatus	AB	26	804.222	38.827	23.848	0.614212
D3	T.fulvipennis bidentatus	AB	27	754.623	38.804	25.214	0.649778
D3	T.fulvipennis bidentatus	AB	28	561.722	29.903	21.058	0.70421
D3	T.fulvipennis bidentatus	AB	29	931.756	37.59	29.107	0.774328
D3	T.fulvipennis bidentatus	AB	30	277.558	26.264	15.058	0.573332
D3	T.fasciatus	AB	1	58.539	22.924	36.905	1.60988
D3	T.fasciatus	AB	2	906.704	42.222	26.778	0.634219
D3	T.fasciatus	AB	3	411.865	26.088	18.986	0.727768
D3	T.fasciatus	AB	4	210.958	22.547	12.182	0.540294
D3	T.fasciatus	AB	5	424.644	25.853	19.107	0.739063
D3	T.fasciatus	AB	6	423.817	29.283	17.963	0.613428
D3	T.fasciatus	AB	7	576.795	32.985	22.502	0.682189
D3	T.fasciatus	AB	8	81.268	17.72	6.511	0.367438
D3	T.fasciatus	AB	9	740.63	39.193	25.31	0.645779
D3	T.fasciatus	AB	10	75.689	17.151	6.505	0.379278
D3	T.fasciatus	AB	11	96.48	12.779	10.397	0.8136
D3	T.fasciatus	AB	12	106.36	25.333	7.057	0.278569
D3	T.fasciatus	AB	13	80.845	14.961	7.722	0.516142
D3	T.fasciatus	AB	14	158.988	17.817	11.892	0.667452
D3	T.fasciatus	AB	15	49.866	14.117	4.818	0.341291
D3	T.fasciatus	AB	16	654.028	36.683	22.75	0.620178
D3	T.fasciatus	AB	17	788.116	32.187	27.41	0.851586
D3	T.fasciatus	AB	18	501.378	33.617	19.825	0.589731
D3	T.fasciatus	AB	19	552.236	29.719	21.287	0.716276
D3	T.fasciatus	AB	20	855.136	35.559	28.279	0.79527
D3	T.fasciatus	AB	21	589.125	32.027	21.609	0.674712
D3	T.fasciatus	AB	22	79.766	15.58	7.428	0.476765
D3	T.fasciatus	AB	23	266.432	23.008	15.361	0.667637
D3	T.fasciatus	AB	24	123.057	17.261	9.544	0.552923
D3	T.fasciatus	AB	25	114.071	17.92	8.712	0.486161
D3	T.fasciatus	AB	26	103.705	15.774	9.028	0.572334
D3	T.fasciatus	AB	27	74.39	15.108	6.824	0.451681
D3	T.fasciatus	AB	28	116.236	20.512	7.7	0.37539
D3	T.fasciatus	AB	29	78.967	16.696	6.903	0.413452
D3	T.fasciatus	AB	30	280.522	26.346	14.946	0.567297
D4	T.fulvipennis bidentatus	AB	1	480.293	27.663	20.567	0.743484
D4	T.fulvipennis bidentatus	AB	2	363.158	26.616	17.876	0.671626
D4	T.fulvipennis bidentatus	AB	3	799.038	33.366	26.365	0.790176
D4	T.fulvipennis bidentatus	AB	4	1147.96	43.699	32.452	0.742626
D4	T.fulvipennis bidentatus	AB	5	1181.22	44.017	32.898	0.747393
D4	T.fulvipennis bidentatus	AB	6	1036.18	37.212	32.022	0.860529
D4	T.fulvipennis bidentatus	AB	7	640.781	28.5	24	0.842105
D4	T.fulvipennis bidentatus	AB	8	648.266	29.128	25.041	0.859688
D4	T.fulvipennis bidentatus	AB	9	389.727	25.156	18.33	0.728653
D4	T.fulvipennis bidentatus	AB	10	996.569	38.394	30.781	0.801714
D4	T.fulvipennis bidentatus	AB	11	714.035	35.282	23.761	0.67346
D4	T.fulvipennis bidentatus	AB	12	685.509	32.057	25.034	0.780921
D4	T.fulvipennis bidentatus	AB	13	703.961	30.935	25.623	0.828285
D4	T.fulvipennis bidentatus	AB	14	783.959	35.394	26.523	0.749364
D4	T.fulvipennis bidentatus	AB	15	761.982	38.552	25.531	0.662248
D4	T.fulvipennis bidentatus	AB	16	843.81	36.938	28.805	0.77982
D4	T.fulvipennis bidentatus	AB	17	861.987	36.19	29.143	0.805278
D4	T.fulvipennis bidentatus	AB	18	908.685	39.073	28.39	0.726589
D4	T.fulvipennis bidentatus	AB	19	392.767	27.622	17.128	0.620085
D4	T.fulvipennis bidentatus	AB	20	422.514	26.786	19.383	0.723624
D4	T.fulvipennis bidentatus	AB	21	715.969	31.199	25.439	0.815379
D4	T.fulvipennis bidentatus	AB	22	847	35.639	27.817	0.780521
D4	T.fulvipennis bidentatus	AB	23	675.997	31.775	24.355	0.766483
D4	T.fulvipennis bidentatus	AB	24	782.721	38.119	25.596	0.671476
D4	T.fulvipennis bidentatus	AB	25	872.381	36.783	28.617	0.777995
D4	T.fulvipennis bidentatus	AB	26	911.484	36.084	29.448	0.816096
D4	T.fulvipennis bidentatus	AB	27	877.585	38.209	28.302	0.740716
D4	T.fulvipennis bidentatus	AB	28	1631.66	55.938	34.839	0.622815
D4	T.fulvipennis bidentatus	AB	29	424.886	26.803	19.185	0.715778
D4	T.fulvipennis bidentatus	AB	30	269.819	25.544	14.891	0.582955
D4	T.fasciatus	AB	1	233.652	26.236	17.572	0.669767
D4	T.fasciatus	AB	2	109.344	22.127	13.995	0.632485
D4	T.fasciatus	AB	3	235.735	31.359	23.614	0.753021
D4	T.fasciatus	AB	4	376.974	34.528	22.325	0.646577
D4	T.fasciatus	AB	5	236.628	26.191	27.388	1.0457
D4	T.fasciatus	AB	6	405.978	40.708	27.468	0.674757
D4	T.fasciatus	AB	7	136.546	16.949	16.58	0.978229
D4	T.fasciatus	AB	8	39.509	9.376	5.451	0.581378
D4	T.fasciatus	AB	9	89.291	27.016	4.417	0.163496
D4	T.fasciatus	AB	10	189.068	19.197	12.049	0.62765
D4	T.fasciatus	AB	11	94.704	17.034	8.406	0.493484
D4	T.fasciatus	AB	12	74.158	13.53	7.296	0.539246
D4	T.fasciatus	AB	13	209.594	22.278	12.718	0.570877
D4	T.fasciatus	AB	14	170.535	20.948	10.262	0.48988
D4	T.fasciatus	AB	15	84.06	13.173	8.813	0.66902
D4	T.fasciatus	AB	16	113.485	15.001	10.721	0.714686
D4	T.fasciatus	AB	17	77.071	13.792	7.472	0.541763
D4	T.fasciatus	AB	18	37.928	12.448	5.017	0.403037
D4	T.fasciatus	AB	19	97.624	15.795	9.035	0.572016
D4	T.fasciatus	AB	20	108.206	13.979	10.38	0.742542
D4	T.fasciatus	AB	21	581.12	28.179	23.833	0.845772
D4	T.fasciatus	AB	22	136.491	21.099	8.763	0.415328
D4	T.fasciatus	AB	23	100.611	15.391	8.205	0.533104
D4	T.fasciatus	AB	24	63.038	19.438	4.444	0.228624
D4	T.fasciatus	AB	25	114.807	29.999	5.017	0.167239
D4	T.fasciatus	AB	26	393.924	27.671	16.653	0.601821
D4	T.fasciatus	AB	27	319.868	25.787	15.753	0.610889
D4	T.fasciatus	AB	28	216.414	21.825	12.752	0.584284
D4	T.fasciatus	AB	29	142.947	20.163	10.319	0.511779
D4	T.fasciatus	AB	30	438.009	29.418	18.023	0.612652
D6	T.fulvipennis bidentatus	AB	1	790.963	37.523	24.956	0.665085
D6	T.fulvipennis bidentatus	AB	2	775.798	37.424	26.208	0.700299
D6	T.fulvipennis bidentatus	AB	3	583.378	31.22	22.532	0.721717
D6	T.fulvipennis bidentatus	AB	4	97.764	16.935	6.89	0.40685
D6	T.fulvipennis bidentatus	AB	5	1024.09	44.648	43.577	0.976012
D6	T.fulvipennis bidentatus	AB	6	176.945	32.544	8.308	0.255285
D6	T.fulvipennis bidentatus	AB	7	144.522	21.375	8.397	0.392842
D6	T.fulvipennis bidentatus	AB	8	138.17	20.848	7.923	0.380036
D6	T.fulvipennis bidentatus	AB	9	93.889	16.193	7.936	0.490088
D6	T.fulvipennis bidentatus	AB	10	59.592	15.968	5.152	0.322645
D6	T.fulvipennis bidentatus	AB	11	67.218	13.795	6.542	0.47423
D6	T.fulvipennis bidentatus	AB	12	93.377	16.859	7.663	0.454535
D6	T.fulvipennis bidentatus	AB	13	198.278	27.17	9.97	0.366949
D6	T.fulvipennis bidentatus	AB	14	108.124	18.17	8.101	0.445845
D6	T.fulvipennis bidentatus	AB	15	92.097	16.521	7.532	0.455905
D6	T.fulvipennis bidentatus	AB	16	161.062	23.436	9.616	0.410309
D6	T.fulvipennis bidentatus	AB	17	117.01	18.152	10.268	0.565668
D6	T.fulvipennis bidentatus	AB	18	88.53	19.363	6.185	0.319424
D6	T.fulvipennis bidentatus	AB	19	86.651	22.882	6.031	0.26357
D6	T.fulvipennis bidentatus	AB	20	125.968	16.884	10.585	0.626925
D6	T.fulvipennis bidentatus	AB	21	161.284	22.227	9.343	0.420345
D6	T.fulvipennis bidentatus	AB	22	788.278	36.083	24.608	0.681983
D6	T.fulvipennis bidentatus	AB	23	647.843	38.168	22.364	0.585936
D6	T.fulvipennis bidentatus	AB	24	783.595	35.45	26.442	0.745896
D6	T.fulvipennis bidentatus	AB	25	666.44	33.634	23.469	0.697776
D6	T.fulvipennis bidentatus	AB	26	808.745	38.25	25.948	0.678379
D6	T.fulvipennis bidentatus	AB	27	987.986	38.477	29.715	0.77228
D6	T.fulvipennis bidentatus	AB	28	872.98	33.739	27.999	0.82987
D6	T.fulvipennis bidentatus	AB	29	671.665	33.046	25.264	0.76451
D6	T.fulvipennis bidentatus	AB	30	847.516	39.805	26.247	0.65939
D6	T.fasciatus	AB	1	130.04	21.162	8.585	0.40568
D6	T.fasciatus	AB	2	550.028	29.085	22.087	0.759395
D6	T.fasciatus	AB	3	724.777	36.269	24.249	0.668587
D6	T.fasciatus	AB	4	944.084	41.542	28.462	0.685138
D6	T.fasciatus	AB	5	610.368	25.841	25.833	0.99969
D6	T.fasciatus	AB	6	106.838	19.052	7.881	0.413657
D6	T.fasciatus	AB	7	109.635	18.474	8.684	0.470066
D6	T.fasciatus	AB	8	99.865	19.488	7.288	0.373974
D6	T.fasciatus	AB	9	107.433	19.035	7.848	0.412293
D6	T.fasciatus	AB	10	57.661	11.373	6.842	0.6016
D6	T.fasciatus	AB	11	98.131	15.583	8.909	0.571713
D6	T.fasciatus	AB	12	56.87	16.337	4.006	0.24521
D6	T.fasciatus	AB	13	47.551	18.582	3.754	0.202023
D6	T.fasciatus	AB	14	80.826	16.99	1.239	0.0729253
D6	T.fasciatus	AB	15	201.778	26.168	9.181	0.350848
D6	T.fasciatus	AB	16	177.203	24.059	9.325	0.387589
D6	T.fasciatus	AB	17	173.699	24.164	9.386	0.388429
D6	T.fasciatus	AB	18	80.934	16.571	6.236	0.37632
D6	T.fasciatus	AB	19	138.751	22.566	7.694	0.340955
D6	T.fasciatus	AB	20	49.538	16.348	4.612	0.282114
D6	T.fasciatus	AB	21	66.676	19.815	4.252	0.214585
D6	T.fasciatus	AB	22	142.046	23.307	9.291	0.398636
D6	T.fasciatus	AB	23	155.623	24.346	9.592	0.393987
D6	T.fasciatus	AB	24	154.511	23.693	9.291	0.392141
D6	T.fasciatus	AB	25	56.085	12.561	6.508	0.518112
D6	T.fasciatus	AB	26	97.808	18.304	7.613	0.41592
D6	T.fasciatus	AB	27	46.502	13.75	4.944	0.359564
D6	T.fasciatus	AB	28	44.879	12.384	4.964	0.40084
D6	T.fasciatus	AB	29	30.307	10.653	3.756	0.352577
D6	T.fasciatus	AB	30	41.036	13.478	4.296	0.318742
D9	T.fulvipennis bidentatus	AF	1	594.929	31.645	22.329	0.705609
D9	T.fulvipennis bidentatus	AF	2	942.368	35.165	28.605	0.813451
D9	T.fulvipennis bidentatus	AF	3	554.895	33.742	19.916	0.590244
D9	T.fulvipennis bidentatus	AF	4	942.032	36.948	28.091	0.760285
D9	T.fulvipennis bidentatus	AF	5	205.279	24.026	13.715	0.57084
D9	T.fulvipennis bidentatus	AF	6	263.015	30.962	12.522	0.404431
D9	T.fulvipennis bidentatus	AF	7	139.518	23.398	9.134	0.390375
D9	T.fulvipennis bidentatus	AF	8	596.665	34.463	20.578	0.597104
D9	T.fulvipennis bidentatus	AF	9	675.138	33.39	24	0.718778
D9	T.fulvipennis bidentatus	AF	10	743.717	32.512	26.432	0.812992
D9	T.fulvipennis bidentatus	AF	11	437.71	28.217	18.175	0.644115
D9	T.fulvipennis bidentatus	AF	12	867.039	40.363	25.714	0.637069
D9	T.fulvipennis bidentatus	AF	13	346.016	26.609	16.13	0.606186
D9	T.fulvipennis bidentatus	AF	14	385.208	28.055	16.7	0.595259
D9	T.fulvipennis bidentatus	AF	15	106.991	20.792	6.85	0.329454
D9	T.fulvipennis bidentatus	AF	16	100.134	20.785	7.032	0.338321
D9	T.fulvipennis bidentatus	AF	17	116.739	22.066	7.44	0.33717
D9	T.fulvipennis bidentatus	AF	18	107.383	21.737	7.242	0.333165
D9	T.fulvipennis bidentatus	AF	19	786.239	44.314	23.474	0.52972
D9	T.fulvipennis bidentatus	AF	20	366.49	34.608	16.393	0.473677
D9	T.fulvipennis bidentatus	AF	21	381.907	35.356	16.337	0.462072
D9	T.fulvipennis bidentatus	AF	22	685.029	35.521	23.134	0.651277
D9	T.fulvipennis bidentatus	AF	23	118.829	22.591	7.068	0.312868
D9	T.fulvipennis bidentatus	AF	24	198.75	25.067	12.712	0.507121
D9	T.fulvipennis bidentatus	AF	25	172.433	22.864	11.675	0.510628
D9	T.fulvipennis bidentatus	AF	26	206.371	24.774	12.342	0.498184
D9	T.fulvipennis bidentatus	AF	27	103.432	21.222	7.021	0.330836
D9	T.fulvipennis bidentatus	AF	28	84.933	19.189	6.126	0.319245
D9	T.fulvipennis bidentatus	AF	29	170.036	23.184	11.984	0.516908
D9	T.fulvipennis bidentatus	AF	30	90.615	18.644	6.166	0.330723
D9	T.f.pseudolatreillei	AF	1	85.877	18.817	7.358	0.391029
D9	T.f.pseudolatreillei	AF	2	99.858	19.618	7.603	0.387552
D9	T.f.pseudolatreillei	AF	3	181.892	26.312	10.4	0.395257
D9	T.f.pseudolatreillei	AF	4	77.26	19.506	5.765	0.29555
D9	T.f.pseudolatreillei	AF	5	327.214	40.606	22.281	0.548712
D9	T.f.pseudolatreillei	AF	6	171.528	24.41	10.982	0.449898
D9	T.f.pseudolatreillei	AF	7	534.757	31.141	20.001	0.642272
D9	T.f.pseudolatreillei	AF	8	530.263	46.308	21.765	0.470005
D9	T.f.pseudolatreillei	AF	9	186.197	25.905	11.458	0.442308
D9	T.f.pseudolatreillei	AF	10	464.322	29.282	19.339	0.66044
D9	T.f.pseudolatreillei	AF	11	278.91	24.573	14.544	0.591869
D9	T.f.pseudolatreillei	AF	12	293.734	22.684	15.648	0.689825
D9	T.f.pseudolatreillei	AF	13	363.329	27.714	16.185	0.584001
D9	T.f.pseudolatreillei	AF	14	150.201	19.497	14.003	0.718213
D9	T.f.pseudolatreillei	AF	15	144.322	19.844	9.535	0.480498
D9	T.f.pseudolatreillei	AF	16	365.584	28.811	16.138	0.560133
D9	T.f.pseudolatreillei	AF	17	468.759	26.338	20.408	0.77485
D9	T.f.pseudolatreillei	AF	18	74.322	16.486	6.089	0.369344
D9	T.f.pseudolatreillei	AF	19	88.741	18.088	7.284	0.402698
D9	T.f.pseudolatreillei	AF	20	60.776	13.431	5.778	0.430199
D9	T.f.pseudolatreillei	AF	21	245.199	27.949	13.259	0.4744
D9	T.f.pseudolatreillei	AF	22	74.073	14.931	7.36	0.492934
D9	T.f.pseudolatreillei	AF	23	128.913	22.329	7.233	0.323929
D9	T.f.pseudolatreillei	AF	24	120.291	20.522	8.998	0.438456
D9	T.f.pseudolatreillei	AF	25	69.306	15.72	6.709	0.426781
D9	T.f.pseudolatreillei	AF	26	194.224	29.052	8.357	0.287657
D9	T.f.pseudolatreillei	AF	27	166.928	23.71	10.345	0.436314
D9	T.f.pseudolatreillei	AF	28	77.716	18.62	5.883	0.315951
D9	T.f.pseudolatreillei	AF	29	70.073	17.253	5.653	0.327653
D9	T.f.pseudolatreillei	AF	30	70.652	17.699	6.088	0.343974
D10	T.fulvipennis bidentatus	AF	1	490.134	30.359	20.751	0.683521
D10	T.fulvipennis bidentatus	AF	2	517.083	32.231	18.554	0.575657
D10	T.fulvipennis bidentatus	AF	3	496.11	30.626	20.669	0.674884
D10	T.fulvipennis bidentatus	AF	4	503.981	26.011	21.875	0.84099
D10	T.fulvipennis bidentatus	AF	5	494.992	28.769	20.702	0.719594
D10	T.fulvipennis bidentatus	AF	6	550.212	30.789	21.495	0.698139
D10	T.fulvipennis bidentatus	AF	7	536.028	30.133	21.913	0.727209
D10	T.fulvipennis bidentatus	AF	8	464.651	27.934	20.166	0.721916
D10	T.fulvipennis bidentatus	AF	9	512.837	27.553	19.959	0.724386
D10	T.fulvipennis bidentatus	AF	10	303.344	26.557	14.167	0.533456
D10	T.fulvipennis bidentatus	AF	11	397.599	28.017	16.456	0.587358
D10	T.fulvipennis bidentatus	AF	12	136.465	18.602	9.533	0.512472
D10	T.fulvipennis bidentatus	AF	13	142.526	23.235	9.018	0.388121
D10	T.fulvipennis bidentatus	AF	14	142.359	24.085	9.605	0.398796
D10	T.fulvipennis bidentatus	AF	15	148.186	23.379	8.838	0.378032
D10	T.fulvipennis bidentatus	AF	16	152.855	23.432	8.689	0.370818
D10	T.fulvipennis bidentatus	AF	17	422.115	28.404	16.702	0.588016
D10	T.fulvipennis bidentatus	AF	18	622.346	33.822	21.951	0.649015
D10	T.fulvipennis bidentatus	AF	19	603.807	30.538	23.054	0.754928
D10	T.fulvipennis bidentatus	AF	20	652.501	30.928	24.183	0.781913
D10	T.fulvipennis bidentatus	AF	21	805.434	37.86	26.162	0.69102
D10	T.fulvipennis bidentatus	AF	22	1010.11	40.644	29.731	0.731498
D10	T.fulvipennis bidentatus	AF	23	455.569	18.47	22.758	1.23216
D10	T.fulvipennis bidentatus	AF	24	634.041	26.608	27.261	1.02454
D10	T.fulvipennis bidentatus	AF	25	638.659	23.879	28.408	1.18966
D10	T.fulvipennis bidentatus	AF	26	506.546	22.501	20.977	0.93227
D10	T.fulvipennis bidentatus	AF	27	382.946	25.894	18.366	0.709276
D10	T.fulvipennis bidentatus	AF	28	489.152	31.664	19.471	0.614925
D10	T.fulvipennis bidentatus	AF	29	561.939	33.304	21.611	0.648901
D10	T.fulvipennis bidentatus	AF	30	515.869	33.352	20.683	0.620143
D10	T.f.pseudolatreillei	AF	1	32.546	11.326	4.069	0.359262
D10	T.f.pseudolatreillei	AF	2	80.959	19.625	6.754	0.344153
D10	T.f.pseudolatreillei	AF	3	131.071	19.099	8.966	0.469449
D10	T.f.pseudolatreillei	AF	4	104.651	16.234	8.438	0.519773
D10	T.f.pseudolatreillei	AF	5	222.171	21.489	12.472	0.58039
D10	T.f.pseudolatreillei	AF	6	155.909	21.689	9.538	0.439762
D10	T.f.pseudolatreillei	AF	7	492.789	30.584	18.741	0.612771
D10	T.f.pseudolatreillei	AF	8	132.212	18.464	9.444	0.511482
D10	T.f.pseudolatreillei	AF	9	432.706	28.267	17.884	0.632681
D10	T.f.pseudolatreillei	AF	10	296.227	29.811	12.98	0.43541
D10	T.f.pseudolatreillei	AF	11	387.028	26.605	17.135	0.644052
D10	T.f.pseudolatreillei	AF	12	88.316	16.097	7.414	0.460583
D10	T.f.pseudolatreillei	AF	13	286.791	22.766	14.708	0.646051
D10	T.f.pseudolatreillei	AF	14	511.352	29.165	20.526	0.703789
D10	T.f.pseudolatreillei	AF	15	143.913	20.501	9.7	0.473148
D10	T.f.pseudolatreillei	AF	16	120.085	19.698	8.83	0.448269
D10	T.f.pseudolatreillei	AF	17	107.407	19.675	7.465	0.379416
D10	T.f.pseudolatreillei	AF	18	98.042	18.801	7.267	0.386522
D10	T.f.pseudolatreillei	AF	19	522.141	31.33	18.696	0.596744
D10	T.f.pseudolatreillei	AF	20	298.83	27.306	14.743	0.539918
D10	T.f.pseudolatreillei	AF	21	375.55	30.137	15.738	0.522215
D10	T.f.pseudolatreillei	AF	22	101.992	20.551	6.704	0.326213
D10	T.f.pseudolatreillei	AF	23	132.339	21.882	8.482	0.387625
D10	T.f.pseudolatreillei	AF	24	170.594	20.464	16.482	0.805414
D10	T.f.pseudolatreillei	AF	25	196.077	22.361	18.962	0.847994
D10	T.f.pseudolatreillei	AF	26	285.804	40.911	22.231	0.543399
D10	T.f.pseudolatreillei	AF	27	267.867	37.179	16.799	0.451841
D10	T.f.pseudolatreillei	AF	28	562.079	43.237	29.574	0.683998
D10	T.f.pseudolatreillei	AF	29	795.434	37.323	34.285	0.918602
D10	T.f.pseudolatreillei	AF	30	808.191	43.741	38.055	0.870008
D11	T.fulvipennis bidentatus	AF	1	607.937	30.96	22.443	0.724903
D11	T.fulvipennis bidentatus	AF	2	841.904	37.683	26.158	0.694159
D11	T.fulvipennis bidentatus	AF	3	493.168	30.093	19.659	0.653275
D11	T.fulvipennis bidentatus	AF	4	749.668	34.861	25.354	0.727288
D11	T.fulvipennis bidentatus	AF	5	652.512	32.797	22.434	0.684026
D11	T.fulvipennis bidentatus	AF	6	878.908	34.091	28.149	0.825702
D11	T.fulvipennis bidentatus	AF	7	395.702	22.873	18.382	0.803655
D11	T.fulvipennis bidentatus	AF	8	840.962	29.815	27.636	0.926916
D11	T.fulvipennis bidentatus	AF	9	1088.84	35.613	32.356	0.908545
D11	T.fulvipennis bidentatus	AF	10	910.825	32.357	29.934	0.925117
D11	T.fulvipennis bidentatus	AF	11	575.137	33.725	21.319	0.632142
D11	T.fulvipennis bidentatus	AF	12	977.627	35.403	30.142	0.851397
D11	T.fulvipennis bidentatus	AF	13	392.964	31.356	16.486	0.525769
D11	T.fulvipennis bidentatus	AF	14	297.008	24.781	14.794	0.59699
D11	T.fulvipennis bidentatus	AF	15	509.981	35.314	18.577	0.526052
D11	T.fulvipennis bidentatus	AF	16	405.093	31.881	15.997	0.501772
D11	T.fulvipennis bidentatus	AF	17	435.462	32.729	17.727	0.54163
D11	T.fulvipennis bidentatus	AF	18	483.37	29.749	19.366	0.65098
D11	T.fulvipennis bidentatus	AF	19	514.245	33.774	17.331	0.513146
D11	T.fulvipennis bidentatus	AF	20	563.36	34.623	19.397	0.560235
D11	T.fulvipennis bidentatus	AF	21	716.503	36.38	23.621	0.649285
D11	T.fulvipennis bidentatus	AF	22	755.558	32.347	26.209	0.810245
D11	T.fulvipennis bidentatus	AF	23	689.33	26.805	27.572	1.02861
D11	T.fulvipennis bidentatus	AF	24	750.606	33.492	25.751	0.76887
D11	T.fulvipennis bidentatus	AF	25	636.025	29.999	23.348	0.778293
D11	T.fulvipennis bidentatus	AF	26	956.943	33.656	29.699	0.882428
D11	T.fulvipennis bidentatus	AF	27	894.593	32.005	28.62	0.894235
D11	T.fulvipennis bidentatus	AF	28	554.111	32.41	22.767	0.702468
D11	T.fulvipennis bidentatus	AF	29	574.768	32.906	22.38	0.680119
D11	T.fulvipennis bidentatus	AF	30	754.871	35.599	26.316	0.739234
D11	T.f.pseudolatreillei	AF	1	151.268	21.494	9.852	0.45836
D11	T.f.pseudolatreillei	AF	2	166.032	20.541	10.893	0.530305
D11	T.f.pseudolatreillei	AF	3	195.244	21.282	12.268	0.57645
D11	T.f.pseudolatreillei	AF	4	198.37	21.616	11.934	0.552091
D11	T.f.pseudolatreillei	AF	5	296.131	25.507	14.631	0.573607
D11	T.f.pseudolatreillei	AF	6	504.917	29.883	20.703	0.692802
D11	T.f.pseudolatreillei	AF	7	346.84	27.447	15.851	0.577513
D11	T.f.pseudolatreillei	AF	8	239.119	25.613	12.561	0.490415
D11	T.f.pseudolatreillei	AF	9	227.27	22.107	13.124	0.593658
D11	T.f.pseudolatreillei	AF	10	426.014	29.119	18.089	0.62121
D11	T.f.pseudolatreillei	AF	11	469.287	29.969	19.293	0.643765
D11	T.f.pseudolatreillei	AF	12	528.17	31.655	19.848	0.62701
D11	T.f.pseudolatreillei	AF	13	394.005	43.636	16.181	0.370818
D11	T.f.pseudolatreillei	AF	14	276.035	31.5	24.737	0.785302
D11	T.f.pseudolatreillei	AF	15	87.472	19.181	10.688	0.557218
D11	T.f.pseudolatreillei	AF	16	83.847	17.237	10.914	0.633173
D11	T.f.pseudolatreillei	AF	17	89.948	18.175	10.289	0.566107
D11	T.f.pseudolatreillei	AF	18	83.261	17.81	10.44	0.586188
D11	T.f.pseudolatreillei	AF	19	131.064	20.651	9.027	0.437122
D11	T.f.pseudolatreillei	AF	20	95.488	19.455	10.742	0.552146
D11	T.f.pseudolatreillei	AF	21	125.469	25.703	12.848	0.499864
D11	T.f.pseudolatreillei	AF	22	551.313	31.934	20.877	0.653755
D11	T.f.pseudolatreillei	AF	23	445.633	29.432	18.409	0.625476
D11	T.f.pseudolatreillei	AF	24	66.834	16.812	5.524	0.328575
D11	T.f.pseudolatreillei	AF	25	72.029	18.171	5.435	0.299103
D11	T.f.pseudolatreillei	AF	26	124.048	21.08	8.071	0.382875
D11	T.f.pseudolatreillei	AF	27	96.832	18.75	7.11	0.3792
D11	T.f.pseudolatreillei	AF	28	302.949	26.818	15.139	0.564509
D11	T.f.pseudolatreillei	AF	29	388.496	29.467	17.187	0.583263
D11	T.f.pseudolatreillei	AF	30	465.648	32.67	18.322	0.56082
D12	T.coracinus	CE	1	210.165	22.881	11.626	0.508107
D12	T.coracinus	CE	2	307.069	27.897	14.946	0.535757
D12	T.coracinus	CE	3	160.963	20.897	11.432	0.547064
D12	T.coracinus	CE	4	252.534	30.793	11.645	0.37817
D12	T.coracinus	CE	5	114.688	18.777	9.102	0.484742
D12	T.coracinus	CE	6	86.953	19.617	6.635	0.338227
D12	T.coracinus	CE	7	50.193	12.006	5.323	0.443362
D12	T.coracinus	CE	8	90.907	19.064	6.172	0.323752
D12	T.coracinus	CE	9	137.772	23.185	7.936	0.34229
D12	T.coracinus	CE	10	115.416	21.117	7.334	0.347303
D12	T.coracinus	CE	11	137.257	23.196	8.254	0.355837
D12	T.coracinus	CE	12	176.193	25.429	9.593	0.377246
D12	T.coracinus	CE	13	171.76	25.859	8.95	0.346108
D12	T.coracinus	CE	14	243.628	28.47	19.776	0.694626
D12	T.coracinus	CE	15	466.065	38.5	33.855	0.879351
D12	T.coracinus	CE	16	61.213	14.917	5.944	0.398472
D12	T.coracinus	CE	17	147.395	28.12	9.643	0.342923
D12	T.coracinus	CE	18	154.524	31.392	10.275	0.327313
D12	T.coracinus	CE	19	185.465	34.229	10.198	0.297934
D12	T.coracinus	CE	20	100.17	14.245	17.471	1.22647
D12	T.coracinus	CE	21	129.857	22.019	16.062	0.729461
D12	T.coracinus	CE	22	163.157	21.118	11.417	0.540629
D12	T.coracinus	CE	23	76.216	14.982	6.959	0.464491
D12	T.coracinus	CE	24	64.557	14.789	5.827	0.394009
D12	T.coracinus	CE	25	128.995	19.051	9.027	0.473833
D12	T.coracinus	CE	26	74.049	16.804	6.596	0.392526
D12	T.coracinus	CE	27	56.741	15.716	5.041	0.320756
D12	T.coracinus	CE	28	77.289	14.788	7.088	0.479308
D12	T.coracinus	CE	29	107.669	16.854	8.306	0.492821
D12	T.coracinus	CE	30	116.285	17.699	8.542	0.482626
D12	T.fasciatus quadrimaculatus	CE	1	111.379	17.61	9.122	0.518001
D12	T.fasciatus quadrimaculatus	CE	2	169.346	24.3	10.39	0.427572
D12	T.fasciatus quadrimaculatus	CE	3	138.675	21.639	8.702	0.402144
D12	T.fasciatus quadrimaculatus	CE	4	57.51	13.542	5.556	0.410279
D12	T.fasciatus quadrimaculatus	CE	5	35.384	12.698	3.809	0.299968
D12	T.fasciatus quadrimaculatus	CE	6	41.402	13.946	4.542	0.325685
D12	T.fasciatus quadrimaculatus	CE	7	37.332	13.605	4.048	0.297538
D12	T.fasciatus quadrimaculatus	CE	8	57.961	17.019	4.818	0.283095
D12	T.fasciatus quadrimaculatus	CE	9	53.219	15.11	4.989	0.330179
D12	T.fasciatus quadrimaculatus	CE	10	86.915	17.094	7.55	0.441675
D12	T.fasciatus quadrimaculatus	CE	11	84.202	15.901	8.34	0.524495
D12	T.fasciatus quadrimaculatus	CE	12	69.14	15.445	6.802	0.440401
D12	T.fasciatus quadrimaculatus	CE	13	66.972	14.749	6.819	0.462336
D12	T.fasciatus quadrimaculatus	CE	14	81.767	15.848	8.334	0.525871
D12	T.fasciatus quadrimaculatus	CE	15	59.287	14.005	6.311	0.450625
D12	T.fasciatus quadrimaculatus	CE	16	47.202	12.478	4.98	0.399102
D12	T.fasciatus quadrimaculatus	CE	17	46.542	12.731	5.684	0.446469
D12	T.fasciatus quadrimaculatus	CE	18	63.513	14.273	6.936	0.485952
D12	T.fasciatus quadrimaculatus	CE	19	55.284	14.834	5.447	0.367197
D12	T.fasciatus quadrimaculatus	CE	20	50.681	12.672	5.582	0.440499
D12	T.fasciatus quadrimaculatus	CE	21	122.527	17.453	9.604	0.550278
D12	T.fasciatus quadrimaculatus	CE	22	85.023	14.429	8.185	0.56726
D12	T.fasciatus quadrimaculatus	CE	23	85.412	14.215	8.099	0.56975
D12	T.fasciatus quadrimaculatus	CE	24	86.76	15.936	7.231	0.453753
D12	T.fasciatus quadrimaculatus	CE	25	62.19	14.695	6	0.408302
D12	T.fasciatus quadrimaculatus	CE	26	100.532	17.001	9.029	0.531086
D12	T.fasciatus quadrimaculatus	CE	27	65.399	14.172	6.382	0.450325
D12	T.fasciatus quadrimaculatus	CE	28	61.922	14.355	6.196	0.431627
D12	T.fasciatus quadrimaculatus	CE	29	34.373	11.326	4.296	0.379304
D12	T.fasciatus quadrimaculatus	CE	30	102.579	17.988	12.827	0.713087
D13	T.coracinus	CE	1	75.054	17.009	6.097	0.358457
D13	T.coracinus	CE	2	93.63	14.656	8.988	0.613264
D13	T.coracinus	CE	3	27.669	11.44	3.511	0.306906
D13	T.coracinus	CE	4	34.904	12.775	4.293	0.336047
D13	T.coracinus	CE	5	70.562	16.591	5.816	0.350552
D13	T.coracinus	CE	6	76.539	16.606	6.358	0.382874
D13	T.coracinus	CE	7	107.371	17.638	8.284	0.469668
D13	T.coracinus	CE	8	73.457	21.422	5.442	0.254038
D13	T.coracinus	CE	9	80.065	21.539	5.718	0.265472
D13	T.coracinus	CE	10	21.172	12.043	2.532	0.210247
D13	T.coracinus	CE	11	66.942	16.455	5.746	0.349195
D13	T.coracinus	CE	12	30.327	13.394	3.45	0.257578
D13	T.coracinus	CE	13	54.613	14.198	5.25	0.36977
D13	T.coracinus	CE	14	47.047	19.044	3.913	0.205472
D13	T.coracinus	CE	15	193.488	28.185	10.063	0.357034
D13	T.coracinus	CE	16	38.274	12.367	4.276	0.345759
D13	T.coracinus	CE	17	30.172	13.142	3.513	0.267311
D13	T.coracinus	CE	18	16.074	9.786	2.479	0.253321
D13	T.coracinus	CE	19	45.213	15.688	4.564	0.290923
D13	T.coracinus	CE	20	134.147	22.635	8.452	0.373404
D13	T.coracinus	CE	21	146.371	21.642	10.122	0.467702
D13	T.coracinus	CE	22	148.983	34.027	6.855	0.201458
D13	T.coracinus	CE	23	244.024	33.082	10.516	0.317877
D13	T.coracinus	CE	24	219.796	22.454	12.958	0.577091
D13	T.coracinus	CE	25	117.818	27.679	6.965	0.251635
D13	T.coracinus	CE	26	124.635	24.069	7.31	0.30371
D13	T.coracinus	CE	27	113.29	21.287	7.144	0.335604
D13	T.coracinus	CE	28	171.632	22.832	11.605	0.508278
D13	T.coracinus	CE	29	128.752	19.097	9.955	0.521286
D13	T.coracinus	CE	30	210.247	21.219	12.398	0.584288
D13	T.fasciatus quadrimaculatus	CE	1	75.054	17.009	6.097	0.358457
D13	T.fasciatus quadrimaculatus	CE	2	93.63	14.656	8.988	0.613264
D13	T.fasciatus quadrimaculatus	CE	3	27.669	11.44	3.511	0.306906
D13	T.fasciatus quadrimaculatus	CE	4	34.904	12.775	4.293	0.336047
D13	T.fasciatus quadrimaculatus	CE	5	70.562	16.591	5.816	0.350552
D13	T.fasciatus quadrimaculatus	CE	6	76.539	16.606	6.358	0.382874
D13	T.fasciatus quadrimaculatus	CE	7	107.371	17.638	8.284	0.469668
D13	T.fasciatus quadrimaculatus	CE	8	73.457	21.422	5.442	0.254038
D13	T.fasciatus quadrimaculatus	CE	9	80.065	21.539	5.718	0.265472
D13	T.fasciatus quadrimaculatus	CE	10	21.172	12.043	2.532	0.210247
D13	T.fasciatus quadrimaculatus	CE	11	66.942	16.455	5.746	0.349195
D13	T.fasciatus quadrimaculatus	CE	12	30.327	13.394	3.45	0.257578
D13	T.fasciatus quadrimaculatus	CE	13	54.613	14.198	5.25	0.36977
D13	T.fasciatus quadrimaculatus	CE	14	47.047	19.044	3.913	0.205472
D13	T.fasciatus quadrimaculatus	CE	15	193.488	28.185	10.063	0.357034
D13	T.fasciatus quadrimaculatus	CE	16	38.274	12.367	4.276	0.345759
D13	T.fasciatus quadrimaculatus	CE	17	30.172	13.142	3.513	0.267311
D13	T.fasciatus quadrimaculatus	CE	18	16.074	9.786	2.479	0.253321
D13	T.fasciatus quadrimaculatus	CE	19	45.213	15.688	4.564	0.290923
D13	T.fasciatus quadrimaculatus	CE	20	134.147	22.635	8.452	0.373404
D13	T.fasciatus quadrimaculatus	CE	21	146.371	21.642	10.122	0.467702
D13	T.fasciatus quadrimaculatus	CE	22	148.983	34.027	6.855	0.201458
D13	T.fasciatus quadrimaculatus	CE	23	244.024	33.082	10.516	0.317877
D13	T.fasciatus quadrimaculatus	CE	24	219.796	22.454	12.958	0.577091
D13	T.fasciatus quadrimaculatus	CE	25	117.818	27.679	6.965	0.251635
D13	T.fasciatus quadrimaculatus	CE	26	124.635	24.069	7.31	0.30371
D13	T.fasciatus quadrimaculatus	CE	27	113.29	21.287	7.144	0.335604
D13	T.fasciatus quadrimaculatus	CE	28	171.632	22.832	11.605	0.508278
D13	T.fasciatus quadrimaculatus	CE	29	128.752	19.097	9.955	0.521286
D13	T.fasciatus quadrimaculatus	CE	30	210.247	21.219	12.398	0.584288
D14	T.coracinus	CE	1	233.091	22.702	13.555	0.597084
D14	T.coracinus	CE	2	223.63	20.646	13.685	0.66284
D14	T.coracinus	CE	3	211.779	22.335	12.998	0.581957
D14	T.coracinus	CE	4	176.441	20.301	11.259	0.554603
D14	T.coracinus	CE	5	160.439	19.213	11.231	0.584552
D14	T.coracinus	CE	6	195.243	21.097	13.317	0.631227
D14	T.coracinus	CE	7	153.132	19.785	11.185	0.565327
D14	T.coracinus	CE	8	116.221	18.164	8.849	0.487172
D14	T.coracinus	CE	9	290.646	17.615	19.401	1.10139
D14	T.coracinus	CE	10	252.178	18.065	17.526	0.970163
D14	T.coracinus	CE	11	240.609	18.462	16.151	0.874824
D14	T.coracinus	CE	12	332.627	20.149	19.793	0.982332
D14	T.coracinus	CE	13	575.02	23.084	23.228	1.00624
D14	T.coracinus	CE	14	664.066	25.261	24.662	0.976288
D14	T.coracinus	CE	15	268.23	26.417	14.059	0.532195
D14	T.coracinus	CE	16	265.22	30.376	12.479	0.410818
D14	T.coracinus	CE	17	265.917	29.396	11.911	0.405191
D14	T.coracinus	CE	18	502.583	30.674	18.94	0.617461
D14	T.coracinus	CE	19	219.159	22.28	13.628	0.61167
D14	T.coracinus	CE	20	320.182	26.448	17.307	0.654378
D14	T.coracinus	CE	21	516.335	29.451	22.089	0.750025
D14	T.coracinus	CE	22	643.187	25.724	24.473	0.951368
D14	T.coracinus	CE	23	723.089	31.49	27.064	0.859447
D14	T.coracinus	CE	24	288.618	27.797	14.322	0.515235
D14	T.coracinus	CE	25	234.956	25.391	12.141	0.478162
D14	T.coracinus	CE	26	296.259	27.805	13.727	0.493688
D14	T.coracinus	CE	27	322.529	39.19	11.513	0.293774
D14	T.coracinus	CE	28	374.88	33.747	15.64	0.463449
D14	T.coracinus	CE	29	287.238	28.574	13.86	0.485056
D14	T.coracinus	CE	30	322.842	29.55	15.14	0.512352
D14	T.fasciatus quadrimaculatus	CE	1	405.498	48.459	14.153	0.292061
D14	T.fasciatus quadrimaculatus	CE	2	319.615	43.257	13.636	0.315232
D14	T.fasciatus quadrimaculatus	CE	3	204.278	34.191	14.217	0.415811
D14	T.fasciatus quadrimaculatus	CE	4	221.025	23.053	12.769	0.553898
D14	T.fasciatus quadrimaculatus	CE	5	354.158	29.725	16.841	0.56656
D14	T.fasciatus quadrimaculatus	CE	6	246.33	25.145	13.296	0.528773
D14	T.fasciatus quadrimaculatus	CE	7	72.11	17.686	5.519	0.312055
D14	T.fasciatus quadrimaculatus	CE	8	77.434	19.166	5.489	0.286393
D14	T.fasciatus quadrimaculatus	CE	9	81.305	20.095	5.563	0.276835
D14	T.fasciatus quadrimaculatus	CE	10	103.822	16.096	9.464	0.587972
D14	T.fasciatus quadrimaculatus	CE	11	113.41	19.208	8.975	0.467253
D14	T.fasciatus quadrimaculatus	CE	12	228.315	22.576	15.678	0.694454
D14	T.fasciatus quadrimaculatus	CE	13	196.314	20.654	18.05	0.873923
D14	T.fasciatus quadrimaculatus	CE	14	389.463	30.143	24.855	0.82457
D14	T.fasciatus quadrimaculatus	CE	15	258.163	18.398	21.605	1.17431
D14	T.fasciatus quadrimaculatus	CE	16	55.287	14.136	5.943	0.420416
D14	T.fasciatus quadrimaculatus	CE	17	74.962	16.707	7.06	0.422577
D14	T.fasciatus quadrimaculatus	CE	18	55.716	12.479	6.154	0.493148
D14	T.fasciatus quadrimaculatus	CE	19	52.096	12.521	5.414	0.432394
D14	T.fasciatus quadrimaculatus	CE	20	93.834	19.199	7.556	0.393562
D14	T.fasciatus quadrimaculatus	CE	21	78.77	16.479	7.244	0.43959
D14	T.fasciatus quadrimaculatus	CE	22	63.736	15.202	6.765	0.445007
D14	T.fasciatus quadrimaculatus	CE	23	51.017	12.291	5.853	0.476202
D14	T.fasciatus quadrimaculatus	CE	24	100.236	16.705	8.253	0.494044
D14	T.fasciatus quadrimaculatus	CE	25	127.768	18.93	8.904	0.470365
D14	T.fasciatus quadrimaculatus	CE	26	109.57	19.168	7.99	0.416841
D14	T.fasciatus quadrimaculatus	CE	27	108.073	17.682	8.31	0.469969
D14	T.fasciatus quadrimaculatus	CE	28	72.867	16.548	6.376	0.385303
D14	T.fasciatus quadrimaculatus	CE	29	64.458	14.006	6.372	0.454948
D14	T.fasciatus quadrimaculatus	CE	30	249.882	34.342	10.166	0.296022
D7	T.fulvipennis everetti	DE	1	742.908	36.624	25.455	0.695036
D7	T.fulvipennis everetti	DE	2	736.764	35.034	24.746	0.706342
D7	T.fulvipennis everetti	DE	3	719.991	23.982	37.881	1.57956
D7	T.fulvipennis everetti	DE	4	525.105	29.735	21.814	0.733614
D7	T.fulvipennis everetti	DE	5	870.37	38.453	27.124	0.705381
D7	T.fulvipennis everetti	DE	6	661.82	35.929	23.275	0.647805
D7	T.fulvipennis everetti	DE	7	522.393	31.649	19.961	0.630699
D7	T.fulvipennis everetti	DE	8	604.882	34.128	22.386	0.655942
D7	T.fulvipennis everetti	DE	9	585.616	34.159	23.854	0.698323
D7	T.fulvipennis everetti	DE	10	449.739	31.682	18.811	0.593744
D7	T.fulvipennis everetti	DE	11	339.132	28.807	15.956	0.553893
D7	T.fulvipennis everetti	DE	12	253.358	24.602	14.387	0.58479
D7	T.fulvipennis everetti	DE	13	424.961	29.449	18.538	0.629495
D7	T.fulvipennis everetti	DE	14	435.635	31.128	18.182	0.584104
D7	T.fulvipennis everetti	DE	15	461.784	32.683	18.382	0.562433
D7	T.fulvipennis everetti	DE	16	524.206	29.991	21.443	0.714981
D7	T.fulvipennis everetti	DE	17	527.604	29.667	22.343	0.753126
D7	T.fulvipennis everetti	DE	18	471.136	33.55	18.313	0.545842
D7	T.fulvipennis everetti	DE	19	507.431	35.211	18.919	0.537304
D7	T.fulvipennis everetti	DE	20	615.138	35.805	22.321	0.623405
D7	T.fulvipennis everetti	DE	21	639.977	31.265	24.19	0.773709
D7	T.fulvipennis everetti	DE	22	588.174	35.314	21.426	0.606728
D7	T.fulvipennis everetti	DE	23	815.589	37.263	27.257	0.731476
D7	T.fulvipennis everetti	DE	24	796.157	33.009	27.522	0.833773
D7	T.fulvipennis everetti	DE	25	718.923	36.544	23.704	0.648643
D7	T.fulvipennis everetti	DE	26	813.306	30.943	28.203	0.91145
D7	T.fulvipennis everetti	DE	27	221.142	22.345	15.024	0.672365
D7	T.fulvipennis everetti	DE	28	262.733	22.633	17.1	0.755534
D7	T.fulvipennis everetti	DE	29	194.526	17.63	14.605	0.828417
D7	T.fulvipennis everetti	DE	30	191.381	17.607	14.364	0.815812
D7	T.fasciatus quadrimaculatus	DE	1	64.496	17.455	5.636	0.322887
D7	T.fasciatus quadrimaculatus	DE	2	36.623	17.706	3.113	0.175816
D7	T.fasciatus quadrimaculatus	DE	3	36.266	16.898	3.102	0.183572
D7	T.fasciatus quadrimaculatus	DE	4	42.557	17.38	3.584	0.206214
D7	T.fasciatus quadrimaculatus	DE	5	91.622	20.603	6.516	0.316265
D7	T.fasciatus quadrimaculatus	DE	6	69.359	15.132	6.673	0.440986
D7	T.fasciatus quadrimaculatus	DE	7	116.131	19.751	7.984	0.404233
D7	T.fasciatus quadrimaculatus	DE	8	48.562	10.44	6.605	0.632663
D7	T.fasciatus quadrimaculatus	DE	9	48.308	14.315	5.425	0.378973
D7	T.fasciatus quadrimaculatus	DE	10	51.98	13.777	5.259	0.381723
D7	T.fasciatus quadrimaculatus	DE	11	147.5	19.338	11.019	0.569811
D7	T.fasciatus quadrimaculatus	DE	12	162.556	23.038	9.813	0.425948
D7	T.fasciatus quadrimaculatus	DE	13	68.134	13.393	6.893	0.514672
D7	T.fasciatus quadrimaculatus	DE	14	66.644	14.83	6.504	0.43857
D7	T.fasciatus quadrimaculatus	DE	15	69.429	14.468	6.787	0.469104
D7	T.fasciatus quadrimaculatus	DE	16	70.768	14.859	6.762	0.455078
D7	T.fasciatus quadrimaculatus	DE	17	92.164	16.209	8.085	0.498797
D7	T.fasciatus quadrimaculatus	DE	18	121.042	18.443	8.942	0.484845
D7	T.fasciatus quadrimaculatus	DE	19	104.105	17.598	8.386	0.476531
D7	T.fasciatus quadrimaculatus	DE	20	64.441	13.99	6.31	0.451036
D7	T.fasciatus quadrimaculatus	DE	21	111.413	19.789	8.034	0.405983
D7	T.fasciatus quadrimaculatus	DE	22	134.668	19.912	11.012	0.553033
D7	T.fasciatus quadrimaculatus	DE	23	82.466	14.572	8.844	0.606917
D7	T.fasciatus quadrimaculatus	DE	24	73.247	16.742	6.212	0.371043
D7	T.fasciatus quadrimaculatus	DE	25	112.202	15.798	10.838	0.686036
D7	T.fasciatus quadrimaculatus	DE	26	91.572	14.885	9.321	0.626201
D7	T.fasciatus quadrimaculatus	DE	27	89.758	14.254	9.679	0.679037
D7	T.fasciatus quadrimaculatus	DE	28	30.867	15.423	4.708	0.305258
D7	T.fasciatus quadrimaculatus	DE	29	39.611	14.744	5.02	0.340477
D7	T.fasciatus quadrimaculatus	DE	30	24.121	11.681	4.29	0.367263
D15	T.fulvipennis everetti	DE	1	742.908	36.624	25.455	0.695036
D15	T.fulvipennis everetti	DE	2	736.764	35.034	24.746	0.706342
D15	T.fulvipennis everetti	DE	3	719.991	23.982	37.881	1.57956
D15	T.fulvipennis everetti	DE	4	525.105	29.735	21.814	0.733614
D15	T.fulvipennis everetti	DE	5	870.37	38.453	27.124	0.705381
D15	T.fulvipennis everetti	DE	6	661.82	35.929	23.275	0.647805
D15	T.fulvipennis everetti	DE	7	522.393	31.649	19.961	0.630699
D15	T.fulvipennis everetti	DE	8	585.616	34.159	23.854	0.698323
D15	T.fulvipennis everetti	DE	9	604.882	34.128	22.386	0.655942
D15	T.fulvipennis everetti	DE	10	449.739	31.682	18.811	0.593744
D15	T.fulvipennis everetti	DE	11	339.132	28.807	15.956	0.553893
D15	T.fulvipennis everetti	DE	12	253.358	24.602	14.387	0.58479
D15	T.fulvipennis everetti	DE	13	424.961	29.449	18.538	0.629495
D15	T.fulvipennis everetti	DE	14	435.635	31.128	18.182	0.584104
D15	T.fulvipennis everetti	DE	15	461.784	32.683	18.382	0.562433
D15	T.fulvipennis everetti	DE	16	524.206	29.991	21.443	0.714981
D15	T.fulvipennis everetti	DE	17	527.604	29.667	22.343	0.753126
D15	T.fulvipennis everetti	DE	18	471.136	33.55	18.313	0.545842
D15	T.fulvipennis everetti	DE	19	507.431	35.211	18.919	0.537304
D15	T.fulvipennis everetti	DE	20	615.138	35.805	22.321	0.623405
D15	T.fulvipennis everetti	DE	21	639.977	31.265	24.19	0.773709
D15	T.fulvipennis everetti	DE	22	588.174	35.314	21.426	0.606728
D15	T.fulvipennis everetti	DE	23	815.589	37.263	27.257	0.731476
D15	T.fulvipennis everetti	DE	24	796.157	33.009	27.522	0.833773
D15	T.fulvipennis everetti	DE	25	718.923	36.544	23.704	0.648643
D15	T.fulvipennis everetti	DE	26	813.306	30.943	28.203	0.91145
D15	T.fulvipennis everetti	DE	27	221.142	22.345	15.024	0.672365
D15	T.fulvipennis everetti	DE	28	262.733	22.633	17.1	0.755534
D15	T.fulvipennis everetti	DE	29	194.526	17.63	14.605	0.828417
D15	T.fulvipennis everetti	DE	30	191.381	17.607	14.364	0.815812
D15	T.fasciatus quadrimaculatus	DE	1	111.379	17.61	9.122	0.518001
D15	T.fasciatus quadrimaculatus	DE	2	169.346	24.3	10.39	0.427572
D15	T.fasciatus quadrimaculatus	DE	3	138.675	21.639	8.702	0.402144
D15	T.fasciatus quadrimaculatus	DE	4	57.51	13.542	5.556	0.410279
D15	T.fasciatus quadrimaculatus	DE	5	35.384	12.698	3.809	0.299968
D15	T.fasciatus quadrimaculatus	DE	6	41.402	13.946	4.542	0.325685
D15	T.fasciatus quadrimaculatus	DE	7	37.332	13.605	4.048	0.297538
D15	T.fasciatus quadrimaculatus	DE	8	57.961	17.019	4.818	0.283095
D15	T.fasciatus quadrimaculatus	DE	9	53.219	15.11	4.989	0.330179
D15	T.fasciatus quadrimaculatus	DE	10	86.915	17.094	7.55	0.441675
D15	T.fasciatus quadrimaculatus	DE	11	111.413	19.789	8.034	0.405983
D15	T.fasciatus quadrimaculatus	DE	12	134.668	19.912	11.012	0.553033
D15	T.fasciatus quadrimaculatus	DE	13	82.466	14.572	8.844	0.606917
D15	T.fasciatus quadrimaculatus	DE	14	73.247	16.742	6.212	0.371043
D15	T.fasciatus quadrimaculatus	DE	15	112.202	15.798	10.838	0.686036
D15	T.fasciatus quadrimaculatus	DE	16	91.572	14.885	9.321	0.626201
D15	T.fasciatus quadrimaculatus	DE	17	89.758	14.254	9.679	0.679037
D15	T.fasciatus quadrimaculatus	DE	18	30.867	15.423	4.708	0.305258
D15	T.fasciatus quadrimaculatus	DE	19	39.611	14.744	5.02	0.340477
D15	T.fasciatus quadrimaculatus	DE	20	24.121	11.681	4.29	0.367263
D15	T.fasciatus quadrimaculatus	DE	21	52.895	16.176	4.883	0.301867
D15	T.fasciatus quadrimaculatus	DE	22	75.33	20	6.161	0.30805
D15	T.fasciatus quadrimaculatus	DE	23	66.319	16.859	6.201	0.367815
D15	T.fasciatus quadrimaculatus	DE	24	89.155	24.571	5.896	0.239958
D15	T.fasciatus quadrimaculatus	DE	25	107.359	18.293	7.902	0.431969
D15	T.fasciatus quadrimaculatus	DE	26	118.466	23.215	7.444	0.320655
D15	T.fasciatus quadrimaculatus	DE	27	33.598	12.539	3.916	0.312306
D15	T.fasciatus quadrimaculatus	DE	28	50.959	15.355	5.256	0.342299
D15	T.fasciatus quadrimaculatus	DE	29	50.372	14.66	5.076	0.346248
D15	T.fasciatus quadrimaculatus	DE	30	160.786	25.808	8.812	0.341445
